# Supplementary material for: Usefulness of a novel device to divide core needle biopsy specimens in a spatially matched fashion
Source: Sci Rep. 2020 Oct 13;10:17098. doi: 10.1038/s41598-020-74136-3 (PMC7555856; doi:10.1038/s41598-020-74136-3)
Supplement: Supplementary file 2 — Supplementary Table [file 41598_2020_74136_MOESM2_ESM.xlsx]

## Sheet: Sheet
Locus	Genotype	Filter	Ref	Observed Allele	Type	No Call Reason	Genes	Location	Length	Oncomine Variant Class	Oncomine Gene Class	Copy Number	CytoBand	Info	Variant ID	Variant Name	% Frequency	Amino Acid Change	Read Counts	Coverage	Allele Ratio	CNV Confidence	Strand	Exon	Transcript	Coding	Variant Effect	PhyloP	SIFT	Grantham	PolyPhen	PFAM	dbSNP	DGV	MAF	EMAF	AMAF	GMAF	UCSC Common SNPs	ExAC LAF	ExAC EAAF	ExAC OAF	ExAC EFAF	ExAC SAAF	ExAC ENFAF	ExAC AAF	ExAC GAF	Gene Ontology	DrugBank
chr1:11168315		PASS		<CNV>	CNV	.	MTOR		59.276kb			1.72	1p36.22(11168315-11227591)x1.72		MTOR							5%:1.51, 95%:1.95
chr1:11168337	T/T	PASS	T	C	REF		MTOR	MTOR:exonic:NM_004958.3	0					HS	COSM893754		0.00			2000	T=1.0, C=0.0		-	57	NM_004958.3			7.4				Domain of unknown function (DUF3385),FAT domain,FATC domain,FKBP12-rapamycin binding domain,Phosphatidylinositol 3- and 4-kinase																'de novo' pyrimidine nucleobase biosynthetic process,ATP binding,DNA repair,Golgi membrane,PML body,RNA polymerase III type 1 promoter DNA binding,RNA polymerase III type 2 promoter DNA binding,RNA polymerase III type 3 promoter DNA binding,TFIIIC-class transcription factor binding,TOR signaling,TORC1 complex,TORC1 signaling,TORC2 complex,activation of protein kinase B activity,anoikis,brain deve…	AP1903,Everolimus,Pimecrolimus,SF1126,Sirolimus,Temsirolimus,XL765
chr1:11168338	C/C	PASS	C	A,G	REF		MTOR	MTOR:exonic:NM_004958.3	0					HS	COSM893755;COSM307711		A=0.00, G=0.00			2000	C=1.0, A=0.0, G=0.0		-	57	NM_004958.3			7.2				Domain of unknown function (DUF3385),FAT domain,FATC domain,FKBP12-rapamycin binding domain,Phosphatidylinositol 3- and 4-kinase																'de novo' pyrimidine nucleobase biosynthetic process,ATP binding,DNA repair,Golgi membrane,PML body,RNA polymerase III type 1 promoter DNA binding,RNA polymerase III type 2 promoter DNA binding,RNA polymerase III type 3 promoter DNA binding,TFIIIC-class transcription factor binding,TOR signaling,TORC1 complex,TORC1 signaling,TORC2 complex,activation of protein kinase B activity,anoikis,brain deve…	AP1903,Everolimus,Pimecrolimus,SF1126,Sirolimus,Temsirolimus,XL765
chr1:11169361	C/C	PASS	C	G	REF		MTOR	MTOR:exonic:NM_004958.3	0					HS	COSM26975		0.00			2000	C=1.0, G=0.0		-	56	NM_004958.3			7.26				Domain of unknown function (DUF3385),FAT domain,FATC domain,FKBP12-rapamycin binding domain,Phosphatidylinositol 3- and 4-kinase	rs1057519777															'de novo' pyrimidine nucleobase biosynthetic process,ATP binding,DNA repair,Golgi membrane,PML body,RNA polymerase III type 1 promoter DNA binding,RNA polymerase III type 2 promoter DNA binding,RNA polymerase III type 3 promoter DNA binding,TFIIIC-class transcription factor binding,TOR signaling,TORC1 complex,TORC1 signaling,TORC2 complex,activation of protein kinase B activity,anoikis,brain deve…	AP1903,Everolimus,Pimecrolimus,SF1126,Sirolimus,Temsirolimus,XL765
chr1:11169375	A/A	PASS	A	C	REF		MTOR	MTOR:exonic:NM_004958.3	0					HS	COSM462582		0.00			1999	A=1.0, C=0.0		-	56	NM_004958.3			0.18				Domain of unknown function (DUF3385),FAT domain,FATC domain,FKBP12-rapamycin binding domain,Phosphatidylinositol 3- and 4-kinase	rs1057519915															'de novo' pyrimidine nucleobase biosynthetic process,ATP binding,DNA repair,Golgi membrane,PML body,RNA polymerase III type 1 promoter DNA binding,RNA polymerase III type 2 promoter DNA binding,RNA polymerase III type 3 promoter DNA binding,TFIIIC-class transcription factor binding,TOR signaling,TORC1 complex,TORC1 signaling,TORC2 complex,activation of protein kinase B activity,anoikis,brain deve…	AP1903,Everolimus,Pimecrolimus,SF1126,Sirolimus,Temsirolimus,XL765
chr1:11169376	A/A	PASS	A	T	REF		MTOR	MTOR:exonic:NM_004958.3	0					HS	COSM1730782		0.00			1999	A=1.0, T=0.0		-	56	NM_004958.3			8.69				Domain of unknown function (DUF3385),FAT domain,FATC domain,FKBP12-rapamycin binding domain,Phosphatidylinositol 3- and 4-kinase																'de novo' pyrimidine nucleobase biosynthetic process,ATP binding,DNA repair,Golgi membrane,PML body,RNA polymerase III type 1 promoter DNA binding,RNA polymerase III type 2 promoter DNA binding,RNA polymerase III type 3 promoter DNA binding,TFIIIC-class transcription factor binding,TOR signaling,TORC1 complex,TORC1 signaling,TORC2 complex,activation of protein kinase B activity,anoikis,brain deve…	AP1903,Everolimus,Pimecrolimus,SF1126,Sirolimus,Temsirolimus,XL765
chr1:11169377	T/T	PASS	T	A	REF		MTOR	MTOR:exonic:NM_004958.3	0					HS	COSM423430		0.00			1999	T=1.0, A=0.0		-	56	NM_004958.3			7.47				Domain of unknown function (DUF3385),FAT domain,FATC domain,FKBP12-rapamycin binding domain,Phosphatidylinositol 3- and 4-kinase	rs1057519916															'de novo' pyrimidine nucleobase biosynthetic process,ATP binding,DNA repair,Golgi membrane,PML body,RNA polymerase III type 1 promoter DNA binding,RNA polymerase III type 2 promoter DNA binding,RNA polymerase III type 3 promoter DNA binding,TFIIIC-class transcription factor binding,TOR signaling,TORC1 complex,TORC1 signaling,TORC2 complex,activation of protein kinase B activity,anoikis,brain deve…	AP1903,Everolimus,Pimecrolimus,SF1126,Sirolimus,Temsirolimus,XL765
chr1:11174383	A/A	PASS	A	G	REF		MTOR	MTOR:exonic:NM_004958.3	0					HS	COSM1161896		0.10			1999	A=0.999, G=0.001		-	53	NM_004958.3			8.92				Domain of unknown function (DUF3385),FAT domain,FATC domain,FKBP12-rapamycin binding domain,Phosphatidylinositol 3- and 4-kinase	rs1057524044															'de novo' pyrimidine nucleobase biosynthetic process,ATP binding,DNA repair,Golgi membrane,PML body,RNA polymerase III type 1 promoter DNA binding,RNA polymerase III type 2 promoter DNA binding,RNA polymerase III type 3 promoter DNA binding,TFIIIC-class transcription factor binding,TOR signaling,TORC1 complex,TORC1 signaling,TORC2 complex,activation of protein kinase B activity,anoikis,brain deve…	AP1903,Everolimus,Pimecrolimus,SF1126,Sirolimus,Temsirolimus,XL765
chr1:11174395	A/A	PASS	A	C,G,T	REF		MTOR	MTOR:exonic:NM_004958.3	0					HS	COSM2119114;COSM5044474;COSM1185313		C=0.00, G=0.10, T=0.00			1999	A=0.999, C=0.0, G=0.001, T=0.0		-	53	NM_004958.3			8.92				Domain of unknown function (DUF3385),FAT domain,FATC domain,FKBP12-rapamycin binding domain,Phosphatidylinositol 3- and 4-kinase	rs1085307113															'de novo' pyrimidine nucleobase biosynthetic process,ATP binding,DNA repair,Golgi membrane,PML body,RNA polymerase III type 1 promoter DNA binding,RNA polymerase III type 2 promoter DNA binding,RNA polymerase III type 3 promoter DNA binding,TFIIIC-class transcription factor binding,TOR signaling,TORC1 complex,TORC1 signaling,TORC2 complex,activation of protein kinase B activity,anoikis,brain deve…	AP1903,Everolimus,Pimecrolimus,SF1126,Sirolimus,Temsirolimus,XL765
chr1:11174420	C/C	PASS	C	T	REF		MTOR	MTOR:exonic:NM_004958.3	0					HS	COSM4187184		0.05			2000	C=0.9995, T=5.0E-4		-	53	NM_004958.3			7.46				Domain of unknown function (DUF3385),FAT domain,FATC domain,FKBP12-rapamycin binding domain,Phosphatidylinositol 3- and 4-kinase	rs587777900															'de novo' pyrimidine nucleobase biosynthetic process,ATP binding,DNA repair,Golgi membrane,PML body,RNA polymerase III type 1 promoter DNA binding,RNA polymerase III type 2 promoter DNA binding,RNA polymerase III type 3 promoter DNA binding,TFIIIC-class transcription factor binding,TOR signaling,TORC1 complex,TORC1 signaling,TORC2 complex,activation of protein kinase B activity,anoikis,brain deve…	AP1903,Everolimus,Pimecrolimus,SF1126,Sirolimus,Temsirolimus,XL765
chr1:11182170	C/C	PASS	C	A	REF		MTOR	MTOR:exonic:NM_004958.3	0					HS	BT101		0.00			1999	C=1.0, A=0.0		-	48	NM_004958.3			7.41				Domain of unknown function (DUF3385),FAT domain,FATC domain,FKBP12-rapamycin binding domain,Phosphatidylinositol 3- and 4-kinase																'de novo' pyrimidine nucleobase biosynthetic process,ATP binding,DNA repair,Golgi membrane,PML body,RNA polymerase III type 1 promoter DNA binding,RNA polymerase III type 2 promoter DNA binding,RNA polymerase III type 3 promoter DNA binding,TFIIIC-class transcription factor binding,TOR signaling,TORC1 complex,TORC1 signaling,TORC2 complex,activation of protein kinase B activity,anoikis,brain deve…	AP1903,Everolimus,Pimecrolimus,SF1126,Sirolimus,Temsirolimus,XL765
chr1:11182179	G/G	PASS	G	T	REF		MTOR	MTOR:exonic:NM_004958.3	0					HS	COSM1332631		0.00			2000	G=1.0, T=0.0		-	48	NM_004958.3			9.37				Domain of unknown function (DUF3385),FAT domain,FATC domain,FKBP12-rapamycin binding domain,Phosphatidylinositol 3- and 4-kinase	rs1057519778															'de novo' pyrimidine nucleobase biosynthetic process,ATP binding,DNA repair,Golgi membrane,PML body,RNA polymerase III type 1 promoter DNA binding,RNA polymerase III type 2 promoter DNA binding,RNA polymerase III type 3 promoter DNA binding,TFIIIC-class transcription factor binding,TOR signaling,TORC1 complex,TORC1 signaling,TORC2 complex,activation of protein kinase B activity,anoikis,brain deve…	AP1903,Everolimus,Pimecrolimus,SF1126,Sirolimus,Temsirolimus,XL765
chr1:11184559	G/G	PASS	G	A	REF		MTOR	MTOR:exonic:NM_004958.3	0					HS	COSM51889		0.05			2000	G=0.9995, A=5.0E-4		-	47	NM_004958.3			6.33				Domain of unknown function (DUF3385),FAT domain,FATC domain,FKBP12-rapamycin binding domain,Phosphatidylinositol 3- and 4-kinase																'de novo' pyrimidine nucleobase biosynthetic process,ATP binding,DNA repair,Golgi membrane,PML body,RNA polymerase III type 1 promoter DNA binding,RNA polymerase III type 2 promoter DNA binding,RNA polymerase III type 3 promoter DNA binding,TFIIIC-class transcription factor binding,TOR signaling,TORC1 complex,TORC1 signaling,TORC2 complex,activation of protein kinase B activity,anoikis,brain deve…	AP1903,Everolimus,Pimecrolimus,SF1126,Sirolimus,Temsirolimus,XL765
chr1:11184568	G/G	PASS	G	A	REF		MTOR	MTOR:exonic:NM_004958.3	0					HS	MCH4		0.00			1999	G=1.0, A=0.0		-	47	NM_004958.3			6.24				Domain of unknown function (DUF3385),FAT domain,FATC domain,FKBP12-rapamycin binding domain,Phosphatidylinositol 3- and 4-kinase	rs775850519							0.0 (pos.11184568)	0.0 (pos.11184568)	0.0 (pos.11184568)	0.0 (pos.11184568)	0.0 (pos.11184568)	1.499E-5 (pos.11184568)	0.0 (pos.11184568)	8.245E-6 (pos.11184568)	'de novo' pyrimidine nucleobase biosynthetic process,ATP binding,DNA repair,Golgi membrane,PML body,RNA polymerase III type 1 promoter DNA binding,RNA polymerase III type 2 promoter DNA binding,RNA polymerase III type 3 promoter DNA binding,TFIIIC-class transcription factor binding,TOR signaling,TORC1 complex,TORC1 signaling,TORC2 complex,activation of protein kinase B activity,anoikis,brain deve…	AP1903,Everolimus,Pimecrolimus,SF1126,Sirolimus,Temsirolimus,XL765
chr1:11184570	A/A	PASS	A	G	REF		MTOR	MTOR:exonic:NM_004958.3	0					HS	COSM3965698		0.05			2000	A=0.9995, G=5.0E-4		-	47	NM_004958.3			8.86				Domain of unknown function (DUF3385),FAT domain,FATC domain,FKBP12-rapamycin binding domain,Phosphatidylinositol 3- and 4-kinase																'de novo' pyrimidine nucleobase biosynthetic process,ATP binding,DNA repair,Golgi membrane,PML body,RNA polymerase III type 1 promoter DNA binding,RNA polymerase III type 2 promoter DNA binding,RNA polymerase III type 3 promoter DNA binding,TFIIIC-class transcription factor binding,TOR signaling,TORC1 complex,TORC1 signaling,TORC2 complex,activation of protein kinase B activity,anoikis,brain deve…	AP1903,Everolimus,Pimecrolimus,SF1126,Sirolimus,Temsirolimus,XL765
chr1:11184573	G/G	PASS	G	A,T	REF		MTOR	MTOR:exonic:NM_004958.3	0					HS	COSM1686998;COSM20417		A=0.00, T=0.00			1999	G=1.0, A=0.0, T=0.0		-	47	NM_004958.3			9.36				Domain of unknown function (DUF3385),FAT domain,FATC domain,FKBP12-rapamycin binding domain,Phosphatidylinositol 3- and 4-kinase	rs587777894															'de novo' pyrimidine nucleobase biosynthetic process,ATP binding,DNA repair,Golgi membrane,PML body,RNA polymerase III type 1 promoter DNA binding,RNA polymerase III type 2 promoter DNA binding,RNA polymerase III type 3 promoter DNA binding,TFIIIC-class transcription factor binding,TOR signaling,TORC1 complex,TORC1 signaling,TORC2 complex,activation of protein kinase B activity,anoikis,brain deve…	AP1903,Everolimus,Pimecrolimus,SF1126,Sirolimus,Temsirolimus,XL765
chr1:11184574	A/A	PASS	A	G	REF		MTOR	MTOR:exonic:NM_004958.3	0					HS	COSM1560108		0.00			2000	A=1.0, G=0.0		-	47	NM_004958.3			8.86				Domain of unknown function (DUF3385),FAT domain,FATC domain,FKBP12-rapamycin binding domain,Phosphatidylinositol 3- and 4-kinase	rs1057519917															'de novo' pyrimidine nucleobase biosynthetic process,ATP binding,DNA repair,Golgi membrane,PML body,RNA polymerase III type 1 promoter DNA binding,RNA polymerase III type 2 promoter DNA binding,RNA polymerase III type 3 promoter DNA binding,TFIIIC-class transcription factor binding,TOR signaling,TORC1 complex,TORC1 signaling,TORC2 complex,activation of protein kinase B activity,anoikis,brain deve…	AP1903,Everolimus,Pimecrolimus,SF1126,Sirolimus,Temsirolimus,XL765
chr1:11184589	C/C	PASS	C	G	REF		MTOR	MTOR:exonic:NM_004958.3	0					HS	COSM462592		0.00			2000	C=1.0, G=0.0		-	47	NM_004958.3			7.4				Domain of unknown function (DUF3385),FAT domain,FATC domain,FKBP12-rapamycin binding domain,Phosphatidylinositol 3- and 4-kinase																'de novo' pyrimidine nucleobase biosynthetic process,ATP binding,DNA repair,Golgi membrane,PML body,RNA polymerase III type 1 promoter DNA binding,RNA polymerase III type 2 promoter DNA binding,RNA polymerase III type 3 promoter DNA binding,TFIIIC-class transcription factor binding,TOR signaling,TORC1 complex,TORC1 signaling,TORC2 complex,activation of protein kinase B activity,anoikis,brain deve…	AP1903,Everolimus,Pimecrolimus,SF1126,Sirolimus,Temsirolimus,XL765
chr1:11184592	G/G	PASS	G	C	REF		MTOR	MTOR:exonic:NM_004958.3	0					HS	COSM414183		0.00			2000	G=1.0, C=0.0		-	47	NM_004958.3			3.21				Domain of unknown function (DUF3385),FAT domain,FATC domain,FKBP12-rapamycin binding domain,Phosphatidylinositol 3- and 4-kinase	rs774204282							0.0 (pos.11184592)	0.0 (pos.11184592)	0.0 (pos.11184592)	0.0 (pos.11184592)	0.0 (pos.11184592)	5.995E-5 (pos.11184592)	0.0 (pos.11184592)	3.296E-5 (pos.11184592)	'de novo' pyrimidine nucleobase biosynthetic process,ATP binding,DNA repair,Golgi membrane,PML body,RNA polymerase III type 1 promoter DNA binding,RNA polymerase III type 2 promoter DNA binding,RNA polymerase III type 3 promoter DNA binding,TFIIIC-class transcription factor binding,TOR signaling,TORC1 complex,TORC1 signaling,TORC2 complex,activation of protein kinase B activity,anoikis,brain deve…	AP1903,Everolimus,Pimecrolimus,SF1126,Sirolimus,Temsirolimus,XL765
chr1:11184600	T/T	PASS	T	C	REF		MTOR	MTOR:exonic:NM_004958.3	0					HS	COSM527403		0.20			1999	T=0.998, C=0.002		-	47	NM_004958.3			7.6				Domain of unknown function (DUF3385),FAT domain,FATC domain,FKBP12-rapamycin binding domain,Phosphatidylinositol 3- and 4-kinase																'de novo' pyrimidine nucleobase biosynthetic process,ATP binding,DNA repair,Golgi membrane,PML body,RNA polymerase III type 1 promoter DNA binding,RNA polymerase III type 2 promoter DNA binding,RNA polymerase III type 3 promoter DNA binding,TFIIIC-class transcription factor binding,TOR signaling,TORC1 complex,TORC1 signaling,TORC2 complex,activation of protein kinase B activity,anoikis,brain deve…	AP1903,Everolimus,Pimecrolimus,SF1126,Sirolimus,Temsirolimus,XL765
chr1:11187857	C/C	PASS	C	T	REF		MTOR	MTOR:exonic:NM_004958.3	0					HS	BT103		0.00			2000	C=1.0, T=0.0		-	44	NM_004958.3			7.46				Domain of unknown function (DUF3385),FAT domain,FATC domain,FKBP12-rapamycin binding domain,Phosphatidylinositol 3- and 4-kinase	rs1057519780															'de novo' pyrimidine nucleobase biosynthetic process,ATP binding,DNA repair,Golgi membrane,PML body,RNA polymerase III type 1 promoter DNA binding,RNA polymerase III type 2 promoter DNA binding,RNA polymerase III type 3 promoter DNA binding,TFIIIC-class transcription factor binding,TOR signaling,TORC1 complex,TORC1 signaling,TORC2 complex,activation of protein kinase B activity,anoikis,brain deve…	AP1903,Everolimus,Pimecrolimus,SF1126,Sirolimus,Temsirolimus,XL765
chr1:11187893	C/C	PASS	T	C	SNV		MTOR	MTOR:intronic:NM_004958.3	1								99.80	p.?		1998	T=0.002, C=0.998		-		NM_004958.3	c.6034-30A>G	unknown	-1.44				Domain of unknown function (DUF3385),FAT domain,FATC domain,FKBP12-rapamycin binding domain,Phosphatidylinositol 3- and 4-kinase	rs1770344		0.01 (ref)	3.0E-4	0.0148	0.0052		9.99E-1 (pos.11187893)	1.0 (pos.11187893)	1.0 (pos.11187893)	1.0 (pos.11187893)	1.0 (pos.11187893)	9.998E-1 (pos.11187893)	9.818E-1 (pos.11187893)	9.982E-1 (pos.11187893)	'de novo' pyrimidine nucleobase biosynthetic process,ATP binding,DNA repair,Golgi membrane,PML body,RNA polymerase III type 1 promoter DNA binding,RNA polymerase III type 2 promoter DNA binding,RNA polymerase III type 3 promoter DNA binding,TFIIIC-class transcription factor binding,TOR signaling,TORC1 complex,TORC1 signaling,TORC2 complex,activation of protein kinase B activity,anoikis,brain deve…	AP1903,Everolimus,Pimecrolimus,SF1126,Sirolimus,Temsirolimus,XL765
chr1:11188078	C/C	PASS	C	A,G,T	REF		MTOR	MTOR:exonic:NM_004958.3	0					HS	COSM249481;COSM1134662;COSM893804		A=0.00, G=0.00, T=0.00			2000	C=1.0, A=0.0, G=0.0, T=0.0		-	43	NM_004958.3			7.46				Domain of unknown function (DUF3385),FAT domain,FATC domain,FKBP12-rapamycin binding domain,Phosphatidylinositol 3- and 4-kinase																'de novo' pyrimidine nucleobase biosynthetic process,ATP binding,DNA repair,Golgi membrane,PML body,RNA polymerase III type 1 promoter DNA binding,RNA polymerase III type 2 promoter DNA binding,RNA polymerase III type 3 promoter DNA binding,TFIIIC-class transcription factor binding,TOR signaling,TORC1 complex,TORC1 signaling,TORC2 complex,activation of protein kinase B activity,anoikis,brain deve…	AP1903,Everolimus,Pimecrolimus,SF1126,Sirolimus,Temsirolimus,XL765
chr1:11188164	G/G	PASS	G	C,T	REF		MTOR	MTOR:exonic:NM_004958.3	0					HS	COSM462602;COSM462601		C=0.00, T=0.00			1999	G=1.0, C=0.0, T=0.0		-	43	NM_004958.3			9.19				Domain of unknown function (DUF3385),FAT domain,FATC domain,FKBP12-rapamycin binding domain,Phosphatidylinositol 3- and 4-kinase	rs587777893															'de novo' pyrimidine nucleobase biosynthetic process,ATP binding,DNA repair,Golgi membrane,PML body,RNA polymerase III type 1 promoter DNA binding,RNA polymerase III type 2 promoter DNA binding,RNA polymerase III type 3 promoter DNA binding,TFIIIC-class transcription factor binding,TOR signaling,TORC1 complex,TORC1 signaling,TORC2 complex,activation of protein kinase B activity,anoikis,brain deve…	AP1903,Everolimus,Pimecrolimus,SF1126,Sirolimus,Temsirolimus,XL765
chr1:11188165	T/T	PASS	T	A	REF		MTOR	MTOR:exonic:NM_004958.3	0					HS	COSM1289945		0.00			1998	T=1.0, A=0.0		-	43	NM_004958.3			7.47				Domain of unknown function (DUF3385),FAT domain,FATC domain,FKBP12-rapamycin binding domain,Phosphatidylinositol 3- and 4-kinase																'de novo' pyrimidine nucleobase biosynthetic process,ATP binding,DNA repair,Golgi membrane,PML body,RNA polymerase III type 1 promoter DNA binding,RNA polymerase III type 2 promoter DNA binding,RNA polymerase III type 3 promoter DNA binding,TFIIIC-class transcription factor binding,TOR signaling,TORC1 complex,TORC1 signaling,TORC2 complex,activation of protein kinase B activity,anoikis,brain deve…	AP1903,Everolimus,Pimecrolimus,SF1126,Sirolimus,Temsirolimus,XL765
chr1:11189845	G/G	PASS	G	C,T	REF		MTOR	MTOR:exonic:NM_004958.3	0					HS	COSM462604;COSM893813		C=0.00, T=0.00			2000	G=1.0, C=0.0, T=0.0		-	40	NM_004958.3			4.22				Domain of unknown function (DUF3385),FAT domain,FATC domain,FKBP12-rapamycin binding domain,Phosphatidylinositol 3- and 4-kinase																'de novo' pyrimidine nucleobase biosynthetic process,ATP binding,DNA repair,Golgi membrane,PML body,RNA polymerase III type 1 promoter DNA binding,RNA polymerase III type 2 promoter DNA binding,RNA polymerase III type 3 promoter DNA binding,TFIIIC-class transcription factor binding,TOR signaling,TORC1 complex,TORC1 signaling,TORC2 complex,activation of protein kinase B activity,anoikis,brain deve…	AP1903,Everolimus,Pimecrolimus,SF1126,Sirolimus,Temsirolimus,XL765
chr1:11189847	A/A	PASS	A	C,G,T	REF		MTOR	MTOR:exonic:NM_004958.3	0					HS	COSM893814;COSM3358967;COSM3358968		C=0.05, G=0.05, T=0.00			2000	A=0.999, C=5.0E-4, G=5.0E-4, T=0.0		-	40	NM_004958.3			8.92				Domain of unknown function (DUF3385),FAT domain,FATC domain,FKBP12-rapamycin binding domain,Phosphatidylinositol 3- and 4-kinase																'de novo' pyrimidine nucleobase biosynthetic process,ATP binding,DNA repair,Golgi membrane,PML body,RNA polymerase III type 1 promoter DNA binding,RNA polymerase III type 2 promoter DNA binding,RNA polymerase III type 3 promoter DNA binding,TFIIIC-class transcription factor binding,TOR signaling,TORC1 complex,TORC1 signaling,TORC2 complex,activation of protein kinase B activity,anoikis,brain deve…	AP1903,Everolimus,Pimecrolimus,SF1126,Sirolimus,Temsirolimus,XL765
chr1:11190804	C/C	PASS	C	T	REF		MTOR	MTOR:exonic:NM_004958.3	0					HS	COSM180789		0.00			1763	C=1.0, T=0.0		-	39	NM_004958.3			7.45				Domain of unknown function (DUF3385),FAT domain,FATC domain,FKBP12-rapamycin binding domain,Phosphatidylinositol 3- and 4-kinase	rs863225264															'de novo' pyrimidine nucleobase biosynthetic process,ATP binding,DNA repair,Golgi membrane,PML body,RNA polymerase III type 1 promoter DNA binding,RNA polymerase III type 2 promoter DNA binding,RNA polymerase III type 3 promoter DNA binding,TFIIIC-class transcription factor binding,TOR signaling,TORC1 complex,TORC1 signaling,TORC2 complex,activation of protein kinase B activity,anoikis,brain deve…	AP1903,Everolimus,Pimecrolimus,SF1126,Sirolimus,Temsirolimus,XL765
chr1:11210198	C/C	PASS	C	T	REF		MTOR,MTOR-AS1	MTOR-AS1:downstream:NR_046600.1, MTOR:exonic:NM_004958.3	0					HS	COSM462614		0.40			1997	C=0.996, T=0.004		-, +	31	NM_004958.3, NR_046600.1			7.38				Domain of unknown function (DUF3385),FAT domain,FATC domain,FKBP12-rapamycin binding domain,Phosphatidylinositol 3- and 4-kinase																'de novo' pyrimidine nucleobase biosynthetic process,ATP binding,DNA repair,Golgi membrane,PML body,RNA polymerase III type 1 promoter DNA binding,RNA polymerase III type 2 promoter DNA binding,RNA polymerase III type 3 promoter DNA binding,TFIIIC-class transcription factor binding,TOR signaling,TORC1 complex,TORC1 signaling,TORC2 complex,activation of protein kinase B activity,anoikis,brain deve…	AP1903,Everolimus,Pimecrolimus,SF1126,Sirolimus,Temsirolimus,XL765
chr1:11217229	G/G	PASS	G	C	REF		MTOR	MTOR:exonic:NM_004958.3	0					HS	OM9		0.00			2000	G=1.0, C=0.0		-	30	NM_004958.3			2.41				Domain of unknown function (DUF3385),FAT domain,FATC domain,FKBP12-rapamycin binding domain,Phosphatidylinositol 3- and 4-kinase	rs1057519913															'de novo' pyrimidine nucleobase biosynthetic process,ATP binding,DNA repair,Golgi membrane,PML body,RNA polymerase III type 1 promoter DNA binding,RNA polymerase III type 2 promoter DNA binding,RNA polymerase III type 3 promoter DNA binding,TFIIIC-class transcription factor binding,TOR signaling,TORC1 complex,TORC1 signaling,TORC2 complex,activation of protein kinase B activity,anoikis,brain deve…	AP1903,Everolimus,Pimecrolimus,SF1126,Sirolimus,Temsirolimus,XL765
chr1:11217230	C/C	PASS	C	A,T	REF		MTOR	MTOR:exonic:NM_004958.3	0					HS	COSM462616;COSM462615		A=0.00, T=0.00			1999	C=1.0, A=0.0, T=0.0		-	30	NM_004958.3			7.41				Domain of unknown function (DUF3385),FAT domain,FATC domain,FKBP12-rapamycin binding domain,Phosphatidylinositol 3- and 4-kinase	rs786205165															'de novo' pyrimidine nucleobase biosynthetic process,ATP binding,DNA repair,Golgi membrane,PML body,RNA polymerase III type 1 promoter DNA binding,RNA polymerase III type 2 promoter DNA binding,RNA polymerase III type 3 promoter DNA binding,TFIIIC-class transcription factor binding,TOR signaling,TORC1 complex,TORC1 signaling,TORC2 complex,activation of protein kinase B activity,anoikis,brain deve…	AP1903,Everolimus,Pimecrolimus,SF1126,Sirolimus,Temsirolimus,XL765
chr1:11217231	A/A	PASS	A	G	REF		MTOR	MTOR:exonic:NM_004958.3	0					HS	COSM3747775		0.10			1999	A=0.999, G=0.001		-	30	NM_004958.3			8.87				Domain of unknown function (DUF3385),FAT domain,FATC domain,FKBP12-rapamycin binding domain,Phosphatidylinositol 3- and 4-kinase	rs1057519914															'de novo' pyrimidine nucleobase biosynthetic process,ATP binding,DNA repair,Golgi membrane,PML body,RNA polymerase III type 1 promoter DNA binding,RNA polymerase III type 2 promoter DNA binding,RNA polymerase III type 3 promoter DNA binding,TFIIIC-class transcription factor binding,TOR signaling,TORC1 complex,TORC1 signaling,TORC2 complex,activation of protein kinase B activity,anoikis,brain deve…	AP1903,Everolimus,Pimecrolimus,SF1126,Sirolimus,Temsirolimus,XL765
chr1:11217299	A/A	PASS	A	G	REF		MTOR	MTOR:exonic:NM_004958.3	0					HS	COSM462618		0.10			2000	A=0.999, G=0.001		-	30	NM_004958.3			8.87				Domain of unknown function (DUF3385),FAT domain,FATC domain,FKBP12-rapamycin binding domain,Phosphatidylinositol 3- and 4-kinase	rs1057519779															'de novo' pyrimidine nucleobase biosynthetic process,ATP binding,DNA repair,Golgi membrane,PML body,RNA polymerase III type 1 promoter DNA binding,RNA polymerase III type 2 promoter DNA binding,RNA polymerase III type 3 promoter DNA binding,TFIIIC-class transcription factor binding,TOR signaling,TORC1 complex,TORC1 signaling,TORC2 complex,activation of protein kinase B activity,anoikis,brain deve…	AP1903,Everolimus,Pimecrolimus,SF1126,Sirolimus,Temsirolimus,XL765
chr1:11217303	C/C	PASS	C	G	REF		MTOR	MTOR:exonic:NM_004958.3	0					HS	COSM462619		0.10			2000	C=0.999, G=0.001		-	30	NM_004958.3			7.41				Domain of unknown function (DUF3385),FAT domain,FATC domain,FKBP12-rapamycin binding domain,Phosphatidylinositol 3- and 4-kinase																'de novo' pyrimidine nucleobase biosynthetic process,ATP binding,DNA repair,Golgi membrane,PML body,RNA polymerase III type 1 promoter DNA binding,RNA polymerase III type 2 promoter DNA binding,RNA polymerase III type 3 promoter DNA binding,TFIIIC-class transcription factor binding,TOR signaling,TORC1 complex,TORC1 signaling,TORC2 complex,activation of protein kinase B activity,anoikis,brain deve…	AP1903,Everolimus,Pimecrolimus,SF1126,Sirolimus,Temsirolimus,XL765
chr1:11227530	A/A	PASS	A	G	REF		MTOR	MTOR:exonic:NM_004958.3	0					HS	COSM212841		0.00			2000	A=1.0, G=0.0		-	29	NM_004958.3			8.37				Domain of unknown function (DUF3385),FAT domain,FATC domain,FKBP12-rapamycin binding domain,Phosphatidylinositol 3- and 4-kinase																'de novo' pyrimidine nucleobase biosynthetic process,ATP binding,DNA repair,Golgi membrane,PML body,RNA polymerase III type 1 promoter DNA binding,RNA polymerase III type 2 promoter DNA binding,RNA polymerase III type 3 promoter DNA binding,TFIIIC-class transcription factor binding,TOR signaling,TORC1 complex,TORC1 signaling,TORC2 complex,activation of protein kinase B activity,anoikis,brain deve…	AP1903,Everolimus,Pimecrolimus,SF1126,Sirolimus,Temsirolimus,XL765
chr1:27022880		PASS		<CNV>	CNV	.	ARID1A		84.399kb			2.67	1p36.11(27022880-27107279)x2.67	HS	ARID1A							5%:2.55, 95%:2.8												dgv67n106,esv275548,nsv1000012,nsv1075762,nsv1133826,nsv7523,nsv950340,nsv950341
chr1:27022984	G/A	PASS	G	A	SNV		ARID1A	ARID1A:exonic:NM_006015.5	1								19.14	p.(=)		162	G=0.8086, A=0.1914		+	1	NM_006015.5	c.90G>A	synonymous	1.46				ARID/BRIGHT DNA binding domain,SWI/SNF-like complex subunit BAF250/Osa																ATP-dependent chromatin remodeling,DNA binding,SWI/SNF complex,SWI/SNF superfamily-type complex,androgen receptor signaling pathway,cardiac chamber development,cardiac muscle cell differentiation,chromatin remodeling,chromatin-mediated maintenance of transcription,covalent chromatin modification,embryo implantation,forebrain development,formation of primary germ layer,glucocorticoid receptor sign…
chr1:27023007	AGGC/A	PASS	AGGC	A	INDEL		ARID1A	ARID1A:exonic:NM_006015.5	3								24.99	p.Ala39del		1973	AGGC=0.7501, A=0.2499		+	1	NM_006015.5	c.126_128delGGC	nonframeshiftDeletion	1.85, 0.86, 0.86, 0.71				ARID/BRIGHT DNA binding domain,SWI/SNF-like complex subunit BAF250/Osa	rs587779737,rs769912952							(pos.27023007)	(pos.27023007)	(pos.27023007)	(pos.27023007)	0.0 (pos.27023007)	(pos.27023007)	(pos.27023007)	0.0 (pos.27023007)	ATP-dependent chromatin remodeling,DNA binding,SWI/SNF complex,SWI/SNF superfamily-type complex,androgen receptor signaling pathway,cardiac chamber development,cardiac muscle cell differentiation,chromatin remodeling,chromatin-mediated maintenance of transcription,covalent chromatin modification,embryo implantation,forebrain development,formation of primary germ layer,glucocorticoid receptor sign…
chr1:27023065	A/G	PASS	A	G	SNV		ARID1A	ARID1A:exonic:NM_006015.5	1								27.55	p.(=)		2000	A=0.7245, G=0.2755		+	1	NM_006015.5	c.171A>G	synonymous	-0.12				ARID/BRIGHT DNA binding domain,SWI/SNF-like complex subunit BAF250/Osa																ATP-dependent chromatin remodeling,DNA binding,SWI/SNF complex,SWI/SNF superfamily-type complex,androgen receptor signaling pathway,cardiac chamber development,cardiac muscle cell differentiation,chromatin remodeling,chromatin-mediated maintenance of transcription,covalent chromatin modification,embryo implantation,forebrain development,formation of primary germ layer,glucocorticoid receptor sign…
chr1:27023246	A/C	PASS	A	C	SNV		ARID1A	ARID1A:exonic:NM_006015.5	1								3.95	p.Thr118Pro		1999	A=0.9605, C=0.0395		+	1	NM_006015.5	c.352A>C	missense	-0.52		38.0	0.0	ARID/BRIGHT DNA binding domain,SWI/SNF-like complex subunit BAF250/Osa																ATP-dependent chromatin remodeling,DNA binding,SWI/SNF complex,SWI/SNF superfamily-type complex,androgen receptor signaling pathway,cardiac chamber development,cardiac muscle cell differentiation,chromatin remodeling,chromatin-mediated maintenance of transcription,covalent chromatin modification,embryo implantation,forebrain development,formation of primary germ layer,glucocorticoid receptor sign…
chr1:27023468	C/T	PASS	C	T	SNV		ARID1A	ARID1A:exonic:NM_006015.5	1								10.41	p.(=)		1998	C=0.8959, T=0.1041		+	1	NM_006015.5	c.574C>T	synonymous	1.44				ARID/BRIGHT DNA binding domain,SWI/SNF-like complex subunit BAF250/Osa																ATP-dependent chromatin remodeling,DNA binding,SWI/SNF complex,SWI/SNF superfamily-type complex,androgen receptor signaling pathway,cardiac chamber development,cardiac muscle cell differentiation,chromatin remodeling,chromatin-mediated maintenance of transcription,covalent chromatin modification,embryo implantation,forebrain development,formation of primary germ layer,glucocorticoid receptor sign…
chr1:27023482	G/C	PASS	G	C	SNV		ARID1A	ARID1A:exonic:NM_006015.5	1								11.58	p.(=)		1995	G=0.8842, C=0.1158		+	1	NM_006015.5	c.588G>C	synonymous	2.04				ARID/BRIGHT DNA binding domain,SWI/SNF-like complex subunit BAF250/Osa																ATP-dependent chromatin remodeling,DNA binding,SWI/SNF complex,SWI/SNF superfamily-type complex,androgen receptor signaling pathway,cardiac chamber development,cardiac muscle cell differentiation,chromatin remodeling,chromatin-mediated maintenance of transcription,covalent chromatin modification,embryo implantation,forebrain development,formation of primary germ layer,glucocorticoid receptor sign…
chr1:27023500	T/G	PASS	T	G	SNV		ARID1A	ARID1A:exonic:NM_006015.5	1								11.62	p.(=)		1996	T=0.8838, G=0.1162		+	1	NM_006015.5	c.606T>G	synonymous	0.78				ARID/BRIGHT DNA binding domain,SWI/SNF-like complex subunit BAF250/Osa																ATP-dependent chromatin remodeling,DNA binding,SWI/SNF complex,SWI/SNF superfamily-type complex,androgen receptor signaling pathway,cardiac chamber development,cardiac muscle cell differentiation,chromatin remodeling,chromatin-mediated maintenance of transcription,covalent chromatin modification,embryo implantation,forebrain development,formation of primary germ layer,glucocorticoid receptor sign…
chr1:27023566	GCCCG/GCCTC	PASS	GCCCG	GCCTC	MNV		ARID1A	ARID1A:exonic:NM_006015.5	2								17.59	p.Ala226Pro		1944	GCCCG=0.8241, GCCTC=0.1759		+	1	NM_006015.5	c.675_676delCGinsTC	synonymous, missense	4.16, 0.09, 4.29, 0.6, 0.37		27.0	0.0	ARID/BRIGHT DNA binding domain,SWI/SNF-like complex subunit BAF250/Osa	rs746698854,rs779476219							0.0 (pos.27023569),0.0 (pos.27023570)	0.0 (pos.27023569),0.0 (pos.27023570)	0.0 (pos.27023569),0.0 (pos.27023570)	0.0 (pos.27023570),2.096E-3 (pos.27023569)	0.0 (pos.27023569),0.0 (pos.27023570)	0.0 (pos.27023570),1.044E-4 (pos.27023569)	0.0 (pos.27023569),5.035E-4 (pos.27023570)	1.197E-4 (pos.27023569),3.073E-5 (pos.27023570)	ATP-dependent chromatin remodeling,DNA binding,SWI/SNF complex,SWI/SNF superfamily-type complex,androgen receptor signaling pathway,cardiac chamber development,cardiac muscle cell differentiation,chromatin remodeling,chromatin-mediated maintenance of transcription,covalent chromatin modification,embryo implantation,forebrain development,formation of primary germ layer,glucocorticoid receptor sign…
chr1:27023632	T/C	PASS	T	C	SNV		ARID1A	ARID1A:exonic:NM_006015.5	1								9.41	p.(=)		1998	T=0.9059, C=0.0941		+	1	NM_006015.5	c.738T>C	synonymous	0.74				ARID/BRIGHT DNA binding domain,SWI/SNF-like complex subunit BAF250/Osa																ATP-dependent chromatin remodeling,DNA binding,SWI/SNF complex,SWI/SNF superfamily-type complex,androgen receptor signaling pathway,cardiac chamber development,cardiac muscle cell differentiation,chromatin remodeling,chromatin-mediated maintenance of transcription,covalent chromatin modification,embryo implantation,forebrain development,formation of primary germ layer,glucocorticoid receptor sign…
chr1:27023668	C/T	PASS	C	T	SNV		ARID1A	ARID1A:exonic:NM_006015.5	1								9.01	p.(=)		1997	C=0.9099, T=0.0901		+	1	NM_006015.5	c.774C>T	synonymous	0.02				ARID/BRIGHT DNA binding domain,SWI/SNF-like complex subunit BAF250/Osa																ATP-dependent chromatin remodeling,DNA binding,SWI/SNF complex,SWI/SNF superfamily-type complex,androgen receptor signaling pathway,cardiac chamber development,cardiac muscle cell differentiation,chromatin remodeling,chromatin-mediated maintenance of transcription,covalent chromatin modification,embryo implantation,forebrain development,formation of primary germ layer,glucocorticoid receptor sign…
chr1:27023669	GCCT/G	PASS	GCCT	G	INDEL		ARID1A	ARID1A:exonic:NM_006015.5	3								9.08	p.Ser260del		1993	GCCT=0.9092, G=0.0908		+	1	NM_006015.5	c.780_782delCTC	nonframeshiftDeletion	3.48, 3.67, 1.83, 1.65				ARID/BRIGHT DNA binding domain,SWI/SNF-like complex subunit BAF250/Osa	rs756504280,rs778241430							0.0 (pos.27023671),0.0 (pos.27023672)	0.0 (pos.27023671),0.0 (pos.27023672)	0.0 (pos.27023671),0.0 (pos.27023672)	0.0 (pos.27023671),0.0 (pos.27023672)	0.0 (pos.27023671),0.0 (pos.27023672)	0.0 (pos.27023671),0.0 (pos.27023672)	0.0 (pos.27023671),0.0 (pos.27023672)	0.0 (pos.27023671),0.0 (pos.27023672)	ATP-dependent chromatin remodeling,DNA binding,SWI/SNF complex,SWI/SNF superfamily-type complex,androgen receptor signaling pathway,cardiac chamber development,cardiac muscle cell differentiation,chromatin remodeling,chromatin-mediated maintenance of transcription,covalent chromatin modification,embryo implantation,forebrain development,formation of primary germ layer,glucocorticoid receptor sign…
chr1:27023843	A/G	PASS	A	G	SNV		ARID1A	ARID1A:exonic:NM_006015.5	1								21.41	p.Ser317Gly		1616	A=0.7859, G=0.2141		+	1	NM_006015.5	c.949A>G	missense	1.15		56.0	0.0	ARID/BRIGHT DNA binding domain,SWI/SNF-like complex subunit BAF250/Osa																ATP-dependent chromatin remodeling,DNA binding,SWI/SNF complex,SWI/SNF superfamily-type complex,androgen receptor signaling pathway,cardiac chamber development,cardiac muscle cell differentiation,chromatin remodeling,chromatin-mediated maintenance of transcription,covalent chromatin modification,embryo implantation,forebrain development,formation of primary germ layer,glucocorticoid receptor sign…
chr1:27023845	T/C	PASS	T	C	SNV		ARID1A	ARID1A:exonic:NM_006015.5	1								21.51	p.(=)		1618	T=0.7849, C=0.2151		+	1	NM_006015.5	c.951T>C	synonymous	0.3				ARID/BRIGHT DNA binding domain,SWI/SNF-like complex subunit BAF250/Osa																ATP-dependent chromatin remodeling,DNA binding,SWI/SNF complex,SWI/SNF superfamily-type complex,androgen receptor signaling pathway,cardiac chamber development,cardiac muscle cell differentiation,chromatin remodeling,chromatin-mediated maintenance of transcription,covalent chromatin modification,embryo implantation,forebrain development,formation of primary germ layer,glucocorticoid receptor sign…
chr1:27023869	C/G	PASS	C	G	SNV		ARID1A	ARID1A:exonic:NM_006015.5	1								21.18	p.(=)		1860	C=0.7882, G=0.2118		+	1	NM_006015.5	c.975C>G	synonymous	0.55				ARID/BRIGHT DNA binding domain,SWI/SNF-like complex subunit BAF250/Osa																ATP-dependent chromatin remodeling,DNA binding,SWI/SNF complex,SWI/SNF superfamily-type complex,androgen receptor signaling pathway,cardiac chamber development,cardiac muscle cell differentiation,chromatin remodeling,chromatin-mediated maintenance of transcription,covalent chromatin modification,embryo implantation,forebrain development,formation of primary germ layer,glucocorticoid receptor sign…
chr1:27023902	T/C	PASS	T	C	SNV		ARID1A	ARID1A:exonic:NM_006015.5	1								14.21	p.(=)		1985	T=0.8579, C=0.1421		+	1	NM_006015.5	c.1008T>C	synonymous	0.65				ARID/BRIGHT DNA binding domain,SWI/SNF-like complex subunit BAF250/Osa																ATP-dependent chromatin remodeling,DNA binding,SWI/SNF complex,SWI/SNF superfamily-type complex,androgen receptor signaling pathway,cardiac chamber development,cardiac muscle cell differentiation,chromatin remodeling,chromatin-mediated maintenance of transcription,covalent chromatin modification,embryo implantation,forebrain development,formation of primary germ layer,glucocorticoid receptor sign…
chr1:27023923	A/G	PASS	A	G	SNV		ARID1A	ARID1A:exonic:NM_006015.5	1								9.41	p.(=)		1997	A=0.9059, G=0.0941		+	1	NM_006015.5	c.1029A>G	synonymous	0.16				ARID/BRIGHT DNA binding domain,SWI/SNF-like complex subunit BAF250/Osa	rs751352361						YES	(pos.27023908)	0.0 (pos.27023908)	(pos.27023908)	0.0 (pos.27023908)	1.111E-1 (pos.27023908)	0.0 (pos.27023908)	0.0 (pos.27023908)	2E-2 (pos.27023908)	ATP-dependent chromatin remodeling,DNA binding,SWI/SNF complex,SWI/SNF superfamily-type complex,androgen receptor signaling pathway,cardiac chamber development,cardiac muscle cell differentiation,chromatin remodeling,chromatin-mediated maintenance of transcription,covalent chromatin modification,embryo implantation,forebrain development,formation of primary germ layer,glucocorticoid receptor sign…
chr1:27023926	T/G	PASS	T	G	SNV		ARID1A	ARID1A:exonic:NM_006015.5	1								8.81	p.(=)		1998	T=0.9119, G=0.0881		+	1	NM_006015.5	c.1032T>G	synonymous	-0.01				ARID/BRIGHT DNA binding domain,SWI/SNF-like complex subunit BAF250/Osa																ATP-dependent chromatin remodeling,DNA binding,SWI/SNF complex,SWI/SNF superfamily-type complex,androgen receptor signaling pathway,cardiac chamber development,cardiac muscle cell differentiation,chromatin remodeling,chromatin-mediated maintenance of transcription,covalent chromatin modification,embryo implantation,forebrain development,formation of primary germ layer,glucocorticoid receptor sign…
chr1:27023940	C/T	PASS	C	T	SNV		ARID1A	ARID1A:exonic:NM_006015.5	1								9.49	p.Ala349Val		1992	C=0.9051, T=0.0949		+	1	NM_006015.5	c.1046C>T	missense	0.77		64.0	0.002	ARID/BRIGHT DNA binding domain,SWI/SNF-like complex subunit BAF250/Osa																ATP-dependent chromatin remodeling,DNA binding,SWI/SNF complex,SWI/SNF superfamily-type complex,androgen receptor signaling pathway,cardiac chamber development,cardiac muscle cell differentiation,chromatin remodeling,chromatin-mediated maintenance of transcription,covalent chromatin modification,embryo implantation,forebrain development,formation of primary germ layer,glucocorticoid receptor sign…
chr1:27087448	T/C	PASS	T	C	SNV		ARID1A	ARID1A:exonic:NM_006015.5	1								21.40	p.(=)		2000	T=0.786, C=0.214		+	5	NM_006015.5	c.2022T>C	synonymous	0.86				ARID/BRIGHT DNA binding domain,SWI/SNF-like complex subunit BAF250/Osa																ATP-dependent chromatin remodeling,DNA binding,SWI/SNF complex,SWI/SNF superfamily-type complex,androgen receptor signaling pathway,cardiac chamber development,cardiac muscle cell differentiation,chromatin remodeling,chromatin-mediated maintenance of transcription,covalent chromatin modification,embryo implantation,forebrain development,formation of primary germ layer,glucocorticoid receptor sign…
chr1:27087466	T/C	PASS	T	C	SNV		ARID1A	ARID1A:exonic:NM_006015.5	1								20.43	p.(=)		1997	T=0.7957, C=0.2043		+	5	NM_006015.5	c.2040T>C	synonymous	0.47				ARID/BRIGHT DNA binding domain,SWI/SNF-like complex subunit BAF250/Osa																ATP-dependent chromatin remodeling,DNA binding,SWI/SNF complex,SWI/SNF superfamily-type complex,androgen receptor signaling pathway,cardiac chamber development,cardiac muscle cell differentiation,chromatin remodeling,chromatin-mediated maintenance of transcription,covalent chromatin modification,embryo implantation,forebrain development,formation of primary germ layer,glucocorticoid receptor sign…
chr1:27087469	C/T	PASS	C	T	SNV		ARID1A	ARID1A:exonic:NM_006015.5	1								21.05	p.(=)		1995	C=0.7895, T=0.2105		+	5	NM_006015.5	c.2043C>T	synonymous	2.02				ARID/BRIGHT DNA binding domain,SWI/SNF-like complex subunit BAF250/Osa																ATP-dependent chromatin remodeling,DNA binding,SWI/SNF complex,SWI/SNF superfamily-type complex,androgen receptor signaling pathway,cardiac chamber development,cardiac muscle cell differentiation,chromatin remodeling,chromatin-mediated maintenance of transcription,covalent chromatin modification,embryo implantation,forebrain development,formation of primary germ layer,glucocorticoid receptor sign…
chr1:27087478	T/C	PASS	T	C	SNV		ARID1A	ARID1A:exonic:NM_006015.5	1								23.95	p.(=)		2000	T=0.7605, C=0.2395		+	5	NM_006015.5	c.2052T>C	synonymous	0.21				ARID/BRIGHT DNA binding domain,SWI/SNF-like complex subunit BAF250/Osa																ATP-dependent chromatin remodeling,DNA binding,SWI/SNF complex,SWI/SNF superfamily-type complex,androgen receptor signaling pathway,cardiac chamber development,cardiac muscle cell differentiation,chromatin remodeling,chromatin-mediated maintenance of transcription,covalent chromatin modification,embryo implantation,forebrain development,formation of primary germ layer,glucocorticoid receptor sign…
chr1:27087511	T/G	PASS	T	G	SNV		ARID1A	ARID1A:exonic:NM_006015.5	1								12.85	p.(=)		1993	T=0.8716, G=0.1284		+	5	NM_006015.5	c.2085T>G	synonymous	-0.49				ARID/BRIGHT DNA binding domain,SWI/SNF-like complex subunit BAF250/Osa																ATP-dependent chromatin remodeling,DNA binding,SWI/SNF complex,SWI/SNF superfamily-type complex,androgen receptor signaling pathway,cardiac chamber development,cardiac muscle cell differentiation,chromatin remodeling,chromatin-mediated maintenance of transcription,covalent chromatin modification,embryo implantation,forebrain development,formation of primary germ layer,glucocorticoid receptor sign…
chr1:27087535	C/T	PASS	C	T	SNV		ARID1A	ARID1A:exonic:NM_006015.5	1								12.91	p.(=)		1998	C=0.8709, T=0.1291		+	5	NM_006015.5	c.2109C>T	synonymous	-0.81				ARID/BRIGHT DNA binding domain,SWI/SNF-like complex subunit BAF250/Osa	rs200927747		0.0					0.0 (pos.27087535)	6.936E-4 (pos.27087535)	0.0 (pos.27087535)	0.0 (pos.27087535)	0.0 (pos.27087535)	0.0 (pos.27087535)	1.924E-4 (pos.27087535)	6.593E-5 (pos.27087535)	ATP-dependent chromatin remodeling,DNA binding,SWI/SNF complex,SWI/SNF superfamily-type complex,androgen receptor signaling pathway,cardiac chamber development,cardiac muscle cell differentiation,chromatin remodeling,chromatin-mediated maintenance of transcription,covalent chromatin modification,embryo implantation,forebrain development,formation of primary germ layer,glucocorticoid receptor sign…
chr1:27087544	T/C	PASS	T	C	SNV		ARID1A	ARID1A:exonic:NM_006015.5	1								13.61	p.(=)		1999	T=0.8639, C=0.1361		+	5	NM_006015.5	c.2118T>C	synonymous	2.34				ARID/BRIGHT DNA binding domain,SWI/SNF-like complex subunit BAF250/Osa																ATP-dependent chromatin remodeling,DNA binding,SWI/SNF complex,SWI/SNF superfamily-type complex,androgen receptor signaling pathway,cardiac chamber development,cardiac muscle cell differentiation,chromatin remodeling,chromatin-mediated maintenance of transcription,covalent chromatin modification,embryo implantation,forebrain development,formation of primary germ layer,glucocorticoid receptor sign…
chr1:27087547	T/G	PASS	T	G	SNV		ARID1A	ARID1A:exonic:NM_006015.5	1								13.12	p.(=)		1997	T=0.8688, G=0.1312		+	5	NM_006015.5	c.2121T>G	synonymous	0.63				ARID/BRIGHT DNA binding domain,SWI/SNF-like complex subunit BAF250/Osa																ATP-dependent chromatin remodeling,DNA binding,SWI/SNF complex,SWI/SNF superfamily-type complex,androgen receptor signaling pathway,cardiac chamber development,cardiac muscle cell differentiation,chromatin remodeling,chromatin-mediated maintenance of transcription,covalent chromatin modification,embryo implantation,forebrain development,formation of primary germ layer,glucocorticoid receptor sign…
chr1:27099396	T/C	PASS	T	C	SNV		ARID1A	ARID1A:exonic:NM_006015.5	1								16.65	p.(=)		2000	T=0.8335, C=0.1665		+	14	NM_006015.5	c.3633T>C	synonymous	1.27				ARID/BRIGHT DNA binding domain,SWI/SNF-like complex subunit BAF250/Osa																ATP-dependent chromatin remodeling,DNA binding,SWI/SNF complex,SWI/SNF superfamily-type complex,androgen receptor signaling pathway,cardiac chamber development,cardiac muscle cell differentiation,chromatin remodeling,chromatin-mediated maintenance of transcription,covalent chromatin modification,embryo implantation,forebrain development,formation of primary germ layer,glucocorticoid receptor sign…
chr1:27100181	CGCAGCAGCAGCAGCAGCAGCAGCA/CGCAGCAGCAGCAGCAGCAGCAGCA	PASS	CGCAGCAGCAGCAGCAGCAGCAGCA	CGCAGCAGCAGCAGCAGCAGCA,CGCAGCAGCAGCAGCAGCAGCAGC	REF		ARID1A	ARID1A:exonic:NM_006015.5	0					HS	COSM298325		CGCAGCAGCAGCAGCAGCAGCA=3.13, CGCAGCAGCAGCAGCAGCAGCAGC=0.00			1916	CGCAGCAGCAGCAGCAGCAGCAGCA=0.9687, CGCAGCAGCAGCAGCAGCAGCA=0.0313, CGCAGCAGCAGCAGCAGCAGCAGC=0.0		+	16	NM_006015.5			1.76, 0.76, 1.55, 1.82, 0.03, 6.08, 5.76, 2.97, 5.2, 4.94, 3.05, 4.95, 5.17, 2.73, 3.04, 1.86, 1.13, 1.21, 2.29, 2.45, 3.65, 2.35, 1.93, 1.77, 2.13				ARID/BRIGHT DNA binding domain,SWI/SNF-like complex subunit BAF250/Osa	rs370696498,rs374564889,rs570962335,rs769238616,rs780402681,rs912059538,rs944869807		0.0					0.0 (pos.27100203),1.687E-3;8.703E-3;1.776E-4;0.0;0.0;8.881E-5 (pos.27100181),8.98E-5;0.0 (pos.27100182)	0.0;0.0 (pos.27100182),2.311E-4 (pos.27100203),3.928E-3;6.07E-3;7.141E-4;0.0;0.0;0.0 (pos.27100181)	0.0 (pos.27100203),0.0;0.0 (pos.27100182),5.593E-3;1.23E-2;0.0;0.0;0.0;0.0 (pos.27100181)	0.0 (pos.27100203),0.0;0.0 (pos.27100182),1.539E-4;4.464E-3;0.0;0.0;0.0;1.539E-4 (pos.27100181)	0.0 (pos.27100203),1.286E-4;0.0 (pos.27100182),1.831E-2;4.854E-3;6.144E-5;2.458E-4;6.144E-5;0.0 (pos.27100181)	0.0 (pos.27100203),1.485E-3;5.955E-3;3.062E-5;7.654E-5;0.0;1.531E-5 (pos.27100181),1.855E-4;0.0 (pos.27100182)	0.0;1.009E-4 (pos.27100182),2.387E-3;7.16E-3;9.944E-5;0.0;0.0;0.0 (pos.27100181),9.61E-5 (pos.27100203)	1.283E-4;8.551E-6 (pos.27100182),2.471E-5 (pos.27100203),4.018E-3;6.141E-3;1.011E-4;7.582E-5;8.424E-6;2.527E-5 (pos.27100181)	ATP-dependent chromatin remodeling,DNA binding,SWI/SNF complex,SWI/SNF superfamily-type complex,androgen receptor signaling pathway,cardiac chamber development,cardiac muscle cell differentiation,chromatin remodeling,chromatin-mediated maintenance of transcription,covalent chromatin modification,embryo implantation,forebrain development,formation of primary germ layer,glucocorticoid receptor sign…
chr1:27101107	T/A	PASS	T	A	SNV		ARID1A	ARID1A:exonic:NM_006015.5	1								6.66	p.(=)		1997	T=0.9334, A=0.0666		+	18	NM_006015.5	c.4389T>A	synonymous	0.63				ARID/BRIGHT DNA binding domain,SWI/SNF-like complex subunit BAF250/Osa																ATP-dependent chromatin remodeling,DNA binding,SWI/SNF complex,SWI/SNF superfamily-type complex,androgen receptor signaling pathway,cardiac chamber development,cardiac muscle cell differentiation,chromatin remodeling,chromatin-mediated maintenance of transcription,covalent chromatin modification,embryo implantation,forebrain development,formation of primary germ layer,glucocorticoid receptor sign…
chr1:27101119	C/T	PASS	C	T	SNV		ARID1A	ARID1A:exonic:NM_006015.5	1								6.45	p.(=)		2000	C=0.9355, T=0.0645		+	18	NM_006015.5	c.4401C>T	synonymous	0.6				ARID/BRIGHT DNA binding domain,SWI/SNF-like complex subunit BAF250/Osa																ATP-dependent chromatin remodeling,DNA binding,SWI/SNF complex,SWI/SNF superfamily-type complex,androgen receptor signaling pathway,cardiac chamber development,cardiac muscle cell differentiation,chromatin remodeling,chromatin-mediated maintenance of transcription,covalent chromatin modification,embryo implantation,forebrain development,formation of primary germ layer,glucocorticoid receptor sign…
chr1:27101125	CA/TT	PASS	CA	TT	MNV		ARID1A	ARID1A:exonic:NM_006015.5	2								24.06	p.Thr1470Ser		1995	CA=0.7594, TT=0.2406		+	18	NM_006015.5	c.4407_4408delCAinsTT	synonymous, missense	0.08, 1.65		58.0	0.002	ARID/BRIGHT DNA binding domain,SWI/SNF-like complex subunit BAF250/Osa																ATP-dependent chromatin remodeling,DNA binding,SWI/SNF complex,SWI/SNF superfamily-type complex,androgen receptor signaling pathway,cardiac chamber development,cardiac muscle cell differentiation,chromatin remodeling,chromatin-mediated maintenance of transcription,covalent chromatin modification,embryo implantation,forebrain development,formation of primary germ layer,glucocorticoid receptor sign…
chr1:27101130	A/G	PASS	A	G	SNV		ARID1A	ARID1A:exonic:NM_006015.5	1								24.20	p.Asn1471Ser		2000	A=0.758, G=0.242		+	18	NM_006015.5	c.4412A>G	missense	-0.06		46.0	0.944	ARID/BRIGHT DNA binding domain,SWI/SNF-like complex subunit BAF250/Osa	rs779806180							0.0 (pos.27101130)	0.0 (pos.27101130)	0.0 (pos.27101130)	0.0 (pos.27101130)	0.0 (pos.27101130)	1.502E-5 (pos.27101130)	0.0 (pos.27101130)	8.248E-6 (pos.27101130)	ATP-dependent chromatin remodeling,DNA binding,SWI/SNF complex,SWI/SNF superfamily-type complex,androgen receptor signaling pathway,cardiac chamber development,cardiac muscle cell differentiation,chromatin remodeling,chromatin-mediated maintenance of transcription,covalent chromatin modification,embryo implantation,forebrain development,formation of primary germ layer,glucocorticoid receptor sign…
chr1:27101140	A/G	PASS	A	G	SNV		ARID1A	ARID1A:exonic:NM_006015.5	1								24.20	p.(=)		2000	A=0.758, G=0.242		+	18	NM_006015.5	c.4422A>G	synonymous	0.22				ARID/BRIGHT DNA binding domain,SWI/SNF-like complex subunit BAF250/Osa																ATP-dependent chromatin remodeling,DNA binding,SWI/SNF complex,SWI/SNF superfamily-type complex,androgen receptor signaling pathway,cardiac chamber development,cardiac muscle cell differentiation,chromatin remodeling,chromatin-mediated maintenance of transcription,covalent chromatin modification,embryo implantation,forebrain development,formation of primary germ layer,glucocorticoid receptor sign…
chr1:27101164	C/T	PASS	C	T	SNV		ARID1A	ARID1A:exonic:NM_006015.5	1								24.12	p.(=)		1998	C=0.7588, T=0.2412		+	18	NM_006015.5	c.4446C>T	synonymous	-3.22				ARID/BRIGHT DNA binding domain,SWI/SNF-like complex subunit BAF250/Osa	rs752354591							0.0 (pos.27101164)	1.156E-4 (pos.27101164)	0.0 (pos.27101164)	1.512E-4 (pos.27101164)	3.028E-4 (pos.27101164)	1.501E-5 (pos.27101164)	0.0 (pos.27101164)	6.597E-5 (pos.27101164)	ATP-dependent chromatin remodeling,DNA binding,SWI/SNF complex,SWI/SNF superfamily-type complex,androgen receptor signaling pathway,cardiac chamber development,cardiac muscle cell differentiation,chromatin remodeling,chromatin-mediated maintenance of transcription,covalent chromatin modification,embryo implantation,forebrain development,formation of primary germ layer,glucocorticoid receptor sign…
chr1:27101167	C/G	PASS	C	G	SNV		ARID1A	ARID1A:exonic:NM_006015.5	1								23.82	p.(=)		1994	C=0.7618, G=0.2382		+	18	NM_006015.5	c.4449C>G	synonymous	-0.15				ARID/BRIGHT DNA binding domain,SWI/SNF-like complex subunit BAF250/Osa																ATP-dependent chromatin remodeling,DNA binding,SWI/SNF complex,SWI/SNF superfamily-type complex,androgen receptor signaling pathway,cardiac chamber development,cardiac muscle cell differentiation,chromatin remodeling,chromatin-mediated maintenance of transcription,covalent chromatin modification,embryo implantation,forebrain development,formation of primary germ layer,glucocorticoid receptor sign…
chr1:27101200	A/G	PASS	A	G	SNV		ARID1A	ARID1A:exonic:NM_006015.5	1								3.20	p.(=)		2000	A=0.968, G=0.032		+	18	NM_006015.5	c.4482A>G	synonymous	-0.07				ARID/BRIGHT DNA binding domain,SWI/SNF-like complex subunit BAF250/Osa																ATP-dependent chromatin remodeling,DNA binding,SWI/SNF complex,SWI/SNF superfamily-type complex,androgen receptor signaling pathway,cardiac chamber development,cardiac muscle cell differentiation,chromatin remodeling,chromatin-mediated maintenance of transcription,covalent chromatin modification,embryo implantation,forebrain development,formation of primary germ layer,glucocorticoid receptor sign…
chr1:27101221	T/A	PASS	T	A	SNV		ARID1A	ARID1A:exonic:NM_006015.5	1								3.15	p.(=)		2000	T=0.9685, A=0.0315		+	18	NM_006015.5	c.4503T>A	synonymous	-0.26				ARID/BRIGHT DNA binding domain,SWI/SNF-like complex subunit BAF250/Osa																ATP-dependent chromatin remodeling,DNA binding,SWI/SNF complex,SWI/SNF superfamily-type complex,androgen receptor signaling pathway,cardiac chamber development,cardiac muscle cell differentiation,chromatin remodeling,chromatin-mediated maintenance of transcription,covalent chromatin modification,embryo implantation,forebrain development,formation of primary germ layer,glucocorticoid receptor sign…
chr1:27101256	G/A	PASS	G	A	SNV		ARID1A	ARID1A:exonic:NM_006015.5	1								3.15	p.Ser1513Asn		1999	G=0.9685, A=0.0315		+	18	NM_006015.5	c.4538G>A	missense	5.07		46.0	0.001	ARID/BRIGHT DNA binding domain,SWI/SNF-like complex subunit BAF250/Osa																ATP-dependent chromatin remodeling,DNA binding,SWI/SNF complex,SWI/SNF superfamily-type complex,androgen receptor signaling pathway,cardiac chamber development,cardiac muscle cell differentiation,chromatin remodeling,chromatin-mediated maintenance of transcription,covalent chromatin modification,embryo implantation,forebrain development,formation of primary germ layer,glucocorticoid receptor sign…
chr1:27101260	G/A	PASS	G	A	SNV		ARID1A	ARID1A:exonic:NM_006015.5	1								3.40	p.(=)		2000	G=0.966, A=0.034		+	18	NM_006015.5	c.4542G>A	synonymous	-1.48				ARID/BRIGHT DNA binding domain,SWI/SNF-like complex subunit BAF250/Osa	rs560211386		0.001					0.0 (pos.27101260)	3.585E-3 (pos.27101260)	0.0 (pos.27101260)	0.0 (pos.27101260)	0.0 (pos.27101260)	0.0 (pos.27101260)	0.0 (pos.27101260)	2.557E-4 (pos.27101260)	ATP-dependent chromatin remodeling,DNA binding,SWI/SNF complex,SWI/SNF superfamily-type complex,androgen receptor signaling pathway,cardiac chamber development,cardiac muscle cell differentiation,chromatin remodeling,chromatin-mediated maintenance of transcription,covalent chromatin modification,embryo implantation,forebrain development,formation of primary germ layer,glucocorticoid receptor sign…
chr1:27101454	A/C	PASS	A	C	SNV		ARID1A	ARID1A:exonic:NM_006015.5	1								15.17	p.Gln1579Pro		1998	A=0.8483, C=0.1517		+	18	NM_006015.5	c.4736A>C	missense	5.29		76.0	0.005	ARID/BRIGHT DNA binding domain,SWI/SNF-like complex subunit BAF250/Osa	rs763065019							0.0 (pos.27101454)	2.34E-4 (pos.27101454)	0.0 (pos.27101454)	0.0 (pos.27101454)	0.0 (pos.27101454)	0.0 (pos.27101454)	0.0 (pos.27101454)	1.801E-5 (pos.27101454)	ATP-dependent chromatin remodeling,DNA binding,SWI/SNF complex,SWI/SNF superfamily-type complex,androgen receptor signaling pathway,cardiac chamber development,cardiac muscle cell differentiation,chromatin remodeling,chromatin-mediated maintenance of transcription,covalent chromatin modification,embryo implantation,forebrain development,formation of primary germ layer,glucocorticoid receptor sign…
chr1:27101482	T/C	PASS	T	C	SNV		ARID1A	ARID1A:exonic:NM_006015.5	1								14.52	p.(=)		1997	T=0.8548, C=0.1452		+	18	NM_006015.5	c.4764T>C	synonymous	-0.57				ARID/BRIGHT DNA binding domain,SWI/SNF-like complex subunit BAF250/Osa																ATP-dependent chromatin remodeling,DNA binding,SWI/SNF complex,SWI/SNF superfamily-type complex,androgen receptor signaling pathway,cardiac chamber development,cardiac muscle cell differentiation,chromatin remodeling,chromatin-mediated maintenance of transcription,covalent chromatin modification,embryo implantation,forebrain development,formation of primary germ layer,glucocorticoid receptor sign…
chr1:27101500	A/C	PASS	A	C	SNV		ARID1A	ARID1A:exonic:NM_006015.5	1								7.36	p.(=)		1998	A=0.9264, C=0.0736		+	18	NM_006015.5	c.4782A>C	synonymous	1.86				ARID/BRIGHT DNA binding domain,SWI/SNF-like complex subunit BAF250/Osa																ATP-dependent chromatin remodeling,DNA binding,SWI/SNF complex,SWI/SNF superfamily-type complex,androgen receptor signaling pathway,cardiac chamber development,cardiac muscle cell differentiation,chromatin remodeling,chromatin-mediated maintenance of transcription,covalent chromatin modification,embryo implantation,forebrain development,formation of primary germ layer,glucocorticoid receptor sign…
chr1:27101512	C/T	PASS	C	T	SNV		ARID1A	ARID1A:exonic:NM_006015.5	1								7.71	p.(=)		1998	C=0.9229, T=0.0771		+	18	NM_006015.5	c.4794C>T	synonymous	0.03				ARID/BRIGHT DNA binding domain,SWI/SNF-like complex subunit BAF250/Osa																ATP-dependent chromatin remodeling,DNA binding,SWI/SNF complex,SWI/SNF superfamily-type complex,androgen receptor signaling pathway,cardiac chamber development,cardiac muscle cell differentiation,chromatin remodeling,chromatin-mediated maintenance of transcription,covalent chromatin modification,embryo implantation,forebrain development,formation of primary germ layer,glucocorticoid receptor sign…
chr1:27105804	GA/AG	PASS	GA	AG	MNV		ARID1A	ARID1A:exonic:NM_006015.5	2								25.40	p.Ile1806Val		1996	GA=0.746, AG=0.254		+	20	NM_006015.5	c.5415_5416delGAinsAG	synonymous, missense	0.59, 2.24		29.0	0.001	ARID/BRIGHT DNA binding domain,SWI/SNF-like complex subunit BAF250/Osa	rs777133728							0.0 (pos.27105804)	0.0 (pos.27105804)	0.0 (pos.27105804)	0.0 (pos.27105804)	0.0 (pos.27105804)	1.502E-5 (pos.27105804)	0.0 (pos.27105804)	8.258E-6 (pos.27105804)	ATP-dependent chromatin remodeling,DNA binding,SWI/SNF complex,SWI/SNF superfamily-type complex,androgen receptor signaling pathway,cardiac chamber development,cardiac muscle cell differentiation,chromatin remodeling,chromatin-mediated maintenance of transcription,covalent chromatin modification,embryo implantation,forebrain development,formation of primary germ layer,glucocorticoid receptor sign…
chr1:27105813	G/A	PASS	G	A	SNV		ARID1A	ARID1A:exonic:NM_006015.5	1								12.86	p.(=)		1999	G=0.8714, A=0.1286		+	20	NM_006015.5	c.5424G>A	synonymous	1.13				ARID/BRIGHT DNA binding domain,SWI/SNF-like complex subunit BAF250/Osa																ATP-dependent chromatin remodeling,DNA binding,SWI/SNF complex,SWI/SNF superfamily-type complex,androgen receptor signaling pathway,cardiac chamber development,cardiac muscle cell differentiation,chromatin remodeling,chromatin-mediated maintenance of transcription,covalent chromatin modification,embryo implantation,forebrain development,formation of primary germ layer,glucocorticoid receptor sign…
chr1:27105828	A/G	PASS	A	G	SNV		ARID1A	ARID1A:exonic:NM_006015.5	1								19.51	p.(=)		1999	A=0.8049, G=0.1951		+	20	NM_006015.5	c.5439A>G	synonymous	-0.89				ARID/BRIGHT DNA binding domain,SWI/SNF-like complex subunit BAF250/Osa	rs756864041							0.0 (pos.27105828)	0.0 (pos.27105828)	0.0 (pos.27105828)	0.0 (pos.27105828)	0.0 (pos.27105828)	1.502E-5 (pos.27105828)	0.0 (pos.27105828)	8.258E-6 (pos.27105828)	ATP-dependent chromatin remodeling,DNA binding,SWI/SNF complex,SWI/SNF superfamily-type complex,androgen receptor signaling pathway,cardiac chamber development,cardiac muscle cell differentiation,chromatin remodeling,chromatin-mediated maintenance of transcription,covalent chromatin modification,embryo implantation,forebrain development,formation of primary germ layer,glucocorticoid receptor sign…
chr1:27105833	AG/A	PASS	AG	A	INDEL		ARID1A	ARID1A:exonic:NM_006015.5	1	Deleterious	Loss-of-function						18.81	p.Ile1816fs		1988	AG=0.8119, A=0.1881		+	20	NM_006015.5	c.5445delG	frameshiftDeletion	8.54, 3.54				ARID/BRIGHT DNA binding domain,SWI/SNF-like complex subunit BAF250/Osa																ATP-dependent chromatin remodeling,DNA binding,SWI/SNF complex,SWI/SNF superfamily-type complex,androgen receptor signaling pathway,cardiac chamber development,cardiac muscle cell differentiation,chromatin remodeling,chromatin-mediated maintenance of transcription,covalent chromatin modification,embryo implantation,forebrain development,formation of primary germ layer,glucocorticoid receptor sign…
chr1:27105837	C/G	PASS	C	G	SNV		ARID1A	ARID1A:exonic:NM_006015.5	1								18.91	p.Ile1816Met		1999	C=0.8109, G=0.1891		+	20	NM_006015.5	c.5448C>G	missense	-0.39		10.0	0.938	ARID/BRIGHT DNA binding domain,SWI/SNF-like complex subunit BAF250/Osa	rs781511470							0.0 (pos.27105837)	0.0 (pos.27105837)	0.0 (pos.27105837)	0.0 (pos.27105837)	0.0 (pos.27105837)	4.507E-5 (pos.27105837)	0.0 (pos.27105837)	2.477E-5 (pos.27105837)	ATP-dependent chromatin remodeling,DNA binding,SWI/SNF complex,SWI/SNF superfamily-type complex,androgen receptor signaling pathway,cardiac chamber development,cardiac muscle cell differentiation,chromatin remodeling,chromatin-mediated maintenance of transcription,covalent chromatin modification,embryo implantation,forebrain development,formation of primary germ layer,glucocorticoid receptor sign…
chr1:27105840	A/G	PASS	A	G	SNV		ARID1A	ARID1A:exonic:NM_006015.5	1								37.94	p.(=)		1998	A=0.6206, G=0.3794		+	20	NM_006015.5	c.5451A>G	synonymous	0.42				ARID/BRIGHT DNA binding domain,SWI/SNF-like complex subunit BAF250/Osa																ATP-dependent chromatin remodeling,DNA binding,SWI/SNF complex,SWI/SNF superfamily-type complex,androgen receptor signaling pathway,cardiac chamber development,cardiac muscle cell differentiation,chromatin remodeling,chromatin-mediated maintenance of transcription,covalent chromatin modification,embryo implantation,forebrain development,formation of primary germ layer,glucocorticoid receptor sign…
chr1:27105845	A/G	PASS	A	G	SNV		ARID1A	ARID1A:exonic:NM_006015.5	1								38.02	p.Lys1819Arg		1999	A=0.6198, G=0.3802		+	20	NM_006015.5	c.5456A>G	missense	5.6		26.0	0.881	ARID/BRIGHT DNA binding domain,SWI/SNF-like complex subunit BAF250/Osa																ATP-dependent chromatin remodeling,DNA binding,SWI/SNF complex,SWI/SNF superfamily-type complex,androgen receptor signaling pathway,cardiac chamber development,cardiac muscle cell differentiation,chromatin remodeling,chromatin-mediated maintenance of transcription,covalent chromatin modification,embryo implantation,forebrain development,formation of primary germ layer,glucocorticoid receptor sign…
chr1:27105852	T/C	PASS	T	C	SNV		ARID1A	ARID1A:exonic:NM_006015.5	1								37.87	p.(=)		1999	T=0.6213, C=0.3787		+	20	NM_006015.5	c.5463T>C	synonymous	1.76				ARID/BRIGHT DNA binding domain,SWI/SNF-like complex subunit BAF250/Osa																ATP-dependent chromatin remodeling,DNA binding,SWI/SNF complex,SWI/SNF superfamily-type complex,androgen receptor signaling pathway,cardiac chamber development,cardiac muscle cell differentiation,chromatin remodeling,chromatin-mediated maintenance of transcription,covalent chromatin modification,embryo implantation,forebrain development,formation of primary germ layer,glucocorticoid receptor sign…
chr1:27105873	AG/TC	PASS	AG	TC	MNV		ARID1A	ARID1A:exonic:NM_006015.5	2								20.00	p.Asp1829His		1995	AG=0.8, TC=0.2		+	20	NM_006015.5	c.5484_5485delAGinsTC	synonymous, missense	0.41, 3.85		81.0	0.016	ARID/BRIGHT DNA binding domain,SWI/SNF-like complex subunit BAF250/Osa																ATP-dependent chromatin remodeling,DNA binding,SWI/SNF complex,SWI/SNF superfamily-type complex,androgen receptor signaling pathway,cardiac chamber development,cardiac muscle cell differentiation,chromatin remodeling,chromatin-mediated maintenance of transcription,covalent chromatin modification,embryo implantation,forebrain development,formation of primary germ layer,glucocorticoid receptor sign…
chr1:27105888	T/C	PASS	T	C	SNV		ARID1A	ARID1A:exonic:NM_006015.5	1								26.35	p.(=)		2000	T=0.7365, C=0.2635		+	20	NM_006015.5	c.5499T>C	synonymous	-2.12				ARID/BRIGHT DNA binding domain,SWI/SNF-like complex subunit BAF250/Osa																ATP-dependent chromatin remodeling,DNA binding,SWI/SNF complex,SWI/SNF superfamily-type complex,androgen receptor signaling pathway,cardiac chamber development,cardiac muscle cell differentiation,chromatin remodeling,chromatin-mediated maintenance of transcription,covalent chromatin modification,embryo implantation,forebrain development,formation of primary germ layer,glucocorticoid receptor sign…
chr1:27106248	G/A	PASS	G	A	SNV		ARID1A	ARID1A:exonic:NM_006015.5	1								4.66	p.(=)		1997	G=0.9534, A=0.0466		+	20	NM_006015.5	c.5859G>A	synonymous	0.8				ARID/BRIGHT DNA binding domain,SWI/SNF-like complex subunit BAF250/Osa																ATP-dependent chromatin remodeling,DNA binding,SWI/SNF complex,SWI/SNF superfamily-type complex,androgen receptor signaling pathway,cardiac chamber development,cardiac muscle cell differentiation,chromatin remodeling,chromatin-mediated maintenance of transcription,covalent chromatin modification,embryo implantation,forebrain development,formation of primary germ layer,glucocorticoid receptor sign…
chr1:27106251	CC/TT	PASS	CC	TT	MNV		ARID1A	ARID1A:exonic:NM_006015.5	2								5.23	p.(=)		1989	CC=0.9477, TT=0.0523		+	20	NM_006015.5	c.5862_5863delCCinsTT	synonymous, synonymous	0.43, 3.07				ARID/BRIGHT DNA binding domain,SWI/SNF-like complex subunit BAF250/Osa																ATP-dependent chromatin remodeling,DNA binding,SWI/SNF complex,SWI/SNF superfamily-type complex,androgen receptor signaling pathway,cardiac chamber development,cardiac muscle cell differentiation,chromatin remodeling,chromatin-mediated maintenance of transcription,covalent chromatin modification,embryo implantation,forebrain development,formation of primary germ layer,glucocorticoid receptor sign…
chr1:27106260	C/T	PASS	C	T	SNV		ARID1A	ARID1A:exonic:NM_006015.5	1								5.45	p.(=)		1999	C=0.9455, T=0.0545		+	20	NM_006015.5	c.5871C>T	synonymous	-0.95				ARID/BRIGHT DNA binding domain,SWI/SNF-like complex subunit BAF250/Osa	rs761246391															ATP-dependent chromatin remodeling,DNA binding,SWI/SNF complex,SWI/SNF superfamily-type complex,androgen receptor signaling pathway,cardiac chamber development,cardiac muscle cell differentiation,chromatin remodeling,chromatin-mediated maintenance of transcription,covalent chromatin modification,embryo implantation,forebrain development,formation of primary germ layer,glucocorticoid receptor sign…
chr1:27106269	C/T	PASS	C	T	SNV		ARID1A	ARID1A:exonic:NM_006015.5	1								5.50	p.(=)		2000	C=0.945, T=0.055		+	20	NM_006015.5	c.5880C>T	synonymous	2.41				ARID/BRIGHT DNA binding domain,SWI/SNF-like complex subunit BAF250/Osa	rs962284160															ATP-dependent chromatin remodeling,DNA binding,SWI/SNF complex,SWI/SNF superfamily-type complex,androgen receptor signaling pathway,cardiac chamber development,cardiac muscle cell differentiation,chromatin remodeling,chromatin-mediated maintenance of transcription,covalent chromatin modification,embryo implantation,forebrain development,formation of primary germ layer,glucocorticoid receptor sign…
chr1:27106317	T/C	PASS	T	C	SNV		ARID1A	ARID1A:exonic:NM_006015.5	1								7.20	p.(=)		2000	T=0.928, C=0.072		+	20	NM_006015.5	c.5928T>C	synonymous	0.24				ARID/BRIGHT DNA binding domain,SWI/SNF-like complex subunit BAF250/Osa																ATP-dependent chromatin remodeling,DNA binding,SWI/SNF complex,SWI/SNF superfamily-type complex,androgen receptor signaling pathway,cardiac chamber development,cardiac muscle cell differentiation,chromatin remodeling,chromatin-mediated maintenance of transcription,covalent chromatin modification,embryo implantation,forebrain development,formation of primary germ layer,glucocorticoid receptor sign…
chr1:27106323	C/T	PASS	C	T	SNV		ARID1A	ARID1A:exonic:NM_006015.5	1								7.10	p.(=)		2000	C=0.929, T=0.071		+	20	NM_006015.5	c.5934C>T	synonymous	0.17				ARID/BRIGHT DNA binding domain,SWI/SNF-like complex subunit BAF250/Osa	rs542663779		0.003					0.0 (pos.27106323)	0.0 (pos.27106323)	0.0 (pos.27106323)	0.0 (pos.27106323)	9.084E-3 (pos.27106323)	0.0 (pos.27106323)	0.0 (pos.27106323)	1.235E-3 (pos.27106323)	ATP-dependent chromatin remodeling,DNA binding,SWI/SNF complex,SWI/SNF superfamily-type complex,androgen receptor signaling pathway,cardiac chamber development,cardiac muscle cell differentiation,chromatin remodeling,chromatin-mediated maintenance of transcription,covalent chromatin modification,embryo implantation,forebrain development,formation of primary germ layer,glucocorticoid receptor sign…
chr1:27106332	C/T	PASS	C	T	SNV		ARID1A	ARID1A:exonic:NM_006015.5	1								6.40	p.(=)		2000	C=0.936, T=0.064		+	20	NM_006015.5	c.5943C>T	synonymous	0.04				ARID/BRIGHT DNA binding domain,SWI/SNF-like complex subunit BAF250/Osa	rs777727835							0.0 (pos.27106332)	0.0 (pos.27106332)	0.0 (pos.27106332)	0.0 (pos.27106332)	6.056E-5 (pos.27106332)	0.0 (pos.27106332)	0.0 (pos.27106332)	8.236E-6 (pos.27106332)	ATP-dependent chromatin remodeling,DNA binding,SWI/SNF complex,SWI/SNF superfamily-type complex,androgen receptor signaling pathway,cardiac chamber development,cardiac muscle cell differentiation,chromatin remodeling,chromatin-mediated maintenance of transcription,covalent chromatin modification,embryo implantation,forebrain development,formation of primary germ layer,glucocorticoid receptor sign…
chr1:27106341	G/C	PASS	G	C	SNV		ARID1A	ARID1A:exonic:NM_006015.5	1								6.55	p.(=)		2000	G=0.9345, C=0.0655		+	20	NM_006015.5	c.5952G>C	synonymous	0.15				ARID/BRIGHT DNA binding domain,SWI/SNF-like complex subunit BAF250/Osa																ATP-dependent chromatin remodeling,DNA binding,SWI/SNF complex,SWI/SNF superfamily-type complex,androgen receptor signaling pathway,cardiac chamber development,cardiac muscle cell differentiation,chromatin remodeling,chromatin-mediated maintenance of transcription,covalent chromatin modification,embryo implantation,forebrain development,formation of primary germ layer,glucocorticoid receptor sign…
chr1:27106575	T/C	PASS	T	C	SNV		ARID1A	ARID1A:exonic:NM_006015.5	1								11.22	p.(=)		784	T=0.8878, C=0.1122		+	20	NM_006015.5	c.6186T>C	synonymous	1.04				ARID/BRIGHT DNA binding domain,SWI/SNF-like complex subunit BAF250/Osa																ATP-dependent chromatin remodeling,DNA binding,SWI/SNF complex,SWI/SNF superfamily-type complex,androgen receptor signaling pathway,cardiac chamber development,cardiac muscle cell differentiation,chromatin remodeling,chromatin-mediated maintenance of transcription,covalent chromatin modification,embryo implantation,forebrain development,formation of primary germ layer,glucocorticoid receptor sign…
chr1:27106578	A/C	PASS	A	C	SNV		ARID1A	ARID1A:exonic:NM_006015.5	1								12.36	p.(=)		720	A=0.8764, C=0.1236		+	20	NM_006015.5	c.6189A>C	synonymous	-1.3				ARID/BRIGHT DNA binding domain,SWI/SNF-like complex subunit BAF250/Osa	rs370784034			1.0E-4	0.0	1.0E-4		8.637E-5 (pos.27106578)	0.0 (pos.27106578)	0.0 (pos.27106578)	0.0 (pos.27106578)	0.0 (pos.27106578)	1.498E-5 (pos.27106578)	0.0 (pos.27106578)	1.647E-5 (pos.27106578)	ATP-dependent chromatin remodeling,DNA binding,SWI/SNF complex,SWI/SNF superfamily-type complex,androgen receptor signaling pathway,cardiac chamber development,cardiac muscle cell differentiation,chromatin remodeling,chromatin-mediated maintenance of transcription,covalent chromatin modification,embryo implantation,forebrain development,formation of primary germ layer,glucocorticoid receptor sign…
chr1:27106611	T/C	PASS	T	C	SNV		ARID1A	ARID1A:exonic:NM_006015.5	1								12.85	p.(=)		685	T=0.8715, C=0.1285		+	20	NM_006015.5	c.6222T>C	synonymous	0.54				ARID/BRIGHT DNA binding domain,SWI/SNF-like complex subunit BAF250/Osa																ATP-dependent chromatin remodeling,DNA binding,SWI/SNF complex,SWI/SNF superfamily-type complex,androgen receptor signaling pathway,cardiac chamber development,cardiac muscle cell differentiation,chromatin remodeling,chromatin-mediated maintenance of transcription,covalent chromatin modification,embryo implantation,forebrain development,formation of primary germ layer,glucocorticoid receptor sign…
chr1:27106617	C/T	PASS	C	T	SNV		ARID1A	ARID1A:exonic:NM_006015.5	1								12.24	p.(=)		711	C=0.8776, T=0.1224		+	20	NM_006015.5	c.6228C>T	synonymous	5.75				ARID/BRIGHT DNA binding domain,SWI/SNF-like complex subunit BAF250/Osa																ATP-dependent chromatin remodeling,DNA binding,SWI/SNF complex,SWI/SNF superfamily-type complex,androgen receptor signaling pathway,cardiac chamber development,cardiac muscle cell differentiation,chromatin remodeling,chromatin-mediated maintenance of transcription,covalent chromatin modification,embryo implantation,forebrain development,formation of primary germ layer,glucocorticoid receptor sign…
chr1:27106620	C/T	PASS	C	T	SNV		ARID1A	ARID1A:exonic:NM_006015.5	1								12.78	p.(=)		712	C=0.8722, T=0.1278		+	20	NM_006015.5	c.6231C>T	synonymous	-5.24				ARID/BRIGHT DNA binding domain,SWI/SNF-like complex subunit BAF250/Osa	rs373094718							0.0 (pos.27106620)	1.156E-4 (pos.27106620)	0.0 (pos.27106620)	0.0 (pos.27106620)	6.056E-5 (pos.27106620)	1.498E-5 (pos.27106620)	9.614E-5 (pos.27106620)	3.295E-5 (pos.27106620)	ATP-dependent chromatin remodeling,DNA binding,SWI/SNF complex,SWI/SNF superfamily-type complex,androgen receptor signaling pathway,cardiac chamber development,cardiac muscle cell differentiation,chromatin remodeling,chromatin-mediated maintenance of transcription,covalent chromatin modification,embryo implantation,forebrain development,formation of primary germ layer,glucocorticoid receptor sign…
chr1:27106629	T/C	PASS	T	C	SNV		ARID1A	ARID1A:exonic:NM_006015.5	1								13.48	p.(=)		712	T=0.8652, C=0.1348		+	20	NM_006015.5	c.6240T>C	synonymous	0.99				ARID/BRIGHT DNA binding domain,SWI/SNF-like complex subunit BAF250/Osa																ATP-dependent chromatin remodeling,DNA binding,SWI/SNF complex,SWI/SNF superfamily-type complex,androgen receptor signaling pathway,cardiac chamber development,cardiac muscle cell differentiation,chromatin remodeling,chromatin-mediated maintenance of transcription,covalent chromatin modification,embryo implantation,forebrain development,formation of primary germ layer,glucocorticoid receptor sign…
chr1:27106980	C/T	PASS	C	T	SNV		ARID1A	ARID1A:exonic:NM_006015.5	1								7.36	p.(=)		1998	C=0.9264, T=0.0736		+	20	NM_006015.5	c.6591C>T	synonymous	5.69				ARID/BRIGHT DNA binding domain,SWI/SNF-like complex subunit BAF250/Osa																ATP-dependent chromatin remodeling,DNA binding,SWI/SNF complex,SWI/SNF superfamily-type complex,androgen receptor signaling pathway,cardiac chamber development,cardiac muscle cell differentiation,chromatin remodeling,chromatin-mediated maintenance of transcription,covalent chromatin modification,embryo implantation,forebrain development,formation of primary germ layer,glucocorticoid receptor sign…
chr1:27106986	A/G	PASS	A	G	SNV		ARID1A	ARID1A:exonic:NM_006015.5	1								14.20	p.(=)		2000	A=0.858, G=0.142		+	20	NM_006015.5	c.6597A>G	synonymous	0.35				ARID/BRIGHT DNA binding domain,SWI/SNF-like complex subunit BAF250/Osa																ATP-dependent chromatin remodeling,DNA binding,SWI/SNF complex,SWI/SNF superfamily-type complex,androgen receptor signaling pathway,cardiac chamber development,cardiac muscle cell differentiation,chromatin remodeling,chromatin-mediated maintenance of transcription,covalent chromatin modification,embryo implantation,forebrain development,formation of primary germ layer,glucocorticoid receptor sign…
chr1:27107001	C/T	PASS	C	T	SNV		ARID1A	ARID1A:exonic:NM_006015.5	1								15.36	p.(=)		1999	C=0.8464, T=0.1536		+	20	NM_006015.5	c.6612C>T	synonymous	-1.58				ARID/BRIGHT DNA binding domain,SWI/SNF-like complex subunit BAF250/Osa	rs752465350							0.0 (pos.27107001)	1.156E-4 (pos.27107001)	0.0 (pos.27107001)	0.0 (pos.27107001)	0.0 (pos.27107001)	0.0 (pos.27107001)	0.0 (pos.27107001)	8.243E-6 (pos.27107001)	ATP-dependent chromatin remodeling,DNA binding,SWI/SNF complex,SWI/SNF superfamily-type complex,androgen receptor signaling pathway,cardiac chamber development,cardiac muscle cell differentiation,chromatin remodeling,chromatin-mediated maintenance of transcription,covalent chromatin modification,embryo implantation,forebrain development,formation of primary germ layer,glucocorticoid receptor sign…
chr1:27107028	C/A	PASS	C	A	SNV		ARID1A	ARID1A:exonic:NM_006015.5	1								6.66	p.(=)		1998	C=0.9334, A=0.0666		+	20	NM_006015.5	c.6639C>A	synonymous	0.04				ARID/BRIGHT DNA binding domain,SWI/SNF-like complex subunit BAF250/Osa	rs746357353							0.0 (pos.27107028)	0.0 (pos.27107028)	0.0 (pos.27107028)	1.512E-4 (pos.27107028)	0.0 (pos.27107028)	1.5E-5 (pos.27107028)	0.0 (pos.27107028)	1.649E-5 (pos.27107028)	ATP-dependent chromatin remodeling,DNA binding,SWI/SNF complex,SWI/SNF superfamily-type complex,androgen receptor signaling pathway,cardiac chamber development,cardiac muscle cell differentiation,chromatin remodeling,chromatin-mediated maintenance of transcription,covalent chromatin modification,embryo implantation,forebrain development,formation of primary germ layer,glucocorticoid receptor sign…
chr1:27107037	C/G	PASS	C	G	SNV		ARID1A	ARID1A:exonic:NM_006015.5	1								6.10	p.(=)		2000	C=0.939, G=0.061		+	20	NM_006015.5	c.6648C>G	synonymous	0.12				ARID/BRIGHT DNA binding domain,SWI/SNF-like complex subunit BAF250/Osa																ATP-dependent chromatin remodeling,DNA binding,SWI/SNF complex,SWI/SNF superfamily-type complex,androgen receptor signaling pathway,cardiac chamber development,cardiac muscle cell differentiation,chromatin remodeling,chromatin-mediated maintenance of transcription,covalent chromatin modification,embryo implantation,forebrain development,formation of primary germ layer,glucocorticoid receptor sign…
chr1:27107040	C/T	PASS	C	T	SNV		ARID1A	ARID1A:exonic:NM_006015.5	1								5.90	p.(=)		2000	C=0.941, T=0.059		+	20	NM_006015.5	c.6651C>T	synonymous	2.18				ARID/BRIGHT DNA binding domain,SWI/SNF-like complex subunit BAF250/Osa																ATP-dependent chromatin remodeling,DNA binding,SWI/SNF complex,SWI/SNF superfamily-type complex,androgen receptor signaling pathway,cardiac chamber development,cardiac muscle cell differentiation,chromatin remodeling,chromatin-mediated maintenance of transcription,covalent chromatin modification,embryo implantation,forebrain development,formation of primary germ layer,glucocorticoid receptor sign…
chr1:27107049	C/T	PASS	C	T	SNV		ARID1A	ARID1A:exonic:NM_006015.5	1								6.20	p.(=)		2000	C=0.938, T=0.062		+	20	NM_006015.5	c.6660C>T	synonymous	1.55				ARID/BRIGHT DNA binding domain,SWI/SNF-like complex subunit BAF250/Osa	rs948055979															ATP-dependent chromatin remodeling,DNA binding,SWI/SNF complex,SWI/SNF superfamily-type complex,androgen receptor signaling pathway,cardiac chamber development,cardiac muscle cell differentiation,chromatin remodeling,chromatin-mediated maintenance of transcription,covalent chromatin modification,embryo implantation,forebrain development,formation of primary germ layer,glucocorticoid receptor sign…
chr1:40362966		PASS		<CNV>	CNV	.	MYCL		4.051kb			2.26	1p34.2(40362966-40367017)x2.26	HS	MYCL							5%:1.96, 95%:2.61												esv2666580,esv2758933
chr1:40363054	G/C	PASS	G	C	SNV		MYCL	MYCL:exonic:NM_001033082.2	1								32.30	p.Thr392Ser		2000	G=0.677, C=0.323		-	3	NM_001033082.2	c.1175C>G	missense	0.98	1.0	58.0	0.0	Helix-loop-helix DNA-binding domain,Myc amino-terminal region	rs3134614		0.064 (ref)	0.1328	0.0252	0.0963	YES	8.654E-1 (pos.40363054)	9.994E-1 (pos.40363054)	8.756E-1 (pos.40363054)	8.916E-1 (pos.40363054)	8.384E-1 (pos.40363054)	8.718E-1 (pos.40363054)	9.776E-1 (pos.40363054)	8.865E-1 (pos.40363054)	DNA binding,DNA binding transcription factor activity,nucleus,protein dimerization activity,regulation of auditory receptor cell differentiation,regulation of transcription, DNA-templated
chr1:53692719		PASS		<CNV>	CNV	.	MAGOH		123			2.24	1p32.3(53692719-53692842)x2.24		MAGOH							5%:1.42, 95%:3.54
chr1:53692748	A/A	PASS	A	G	REF		MAGOH	MAGOH:exonic:NM_002370.3	0					HS	COSM535605		0.00			1999	A=1.0, G=0.0		-	5	NM_002370.3			8.8				Mago nashi protein																RNA binding,RNA export from nucleus,catalytic step 2 spliceosome,cytoplasm,exon-exon junction complex,mRNA 3'-end processing,mRNA export from nucleus,mRNA splicing, via spliceosome,nuclear speck,nuclear-transcribed mRNA catabolic process, nonsense-mediated decay,nucleoplasm,nucleus,protein binding,regulation of alternative mRNA splicing, via spliceosome,regulation of translation,termination of RN…
chr1:65310460		PASS		<CNV>	CNV	.	JAK1		1.975kb			2.19	1p31.3(65310460-65312435)x2.19		JAK1							5%:1.68, 95%:2.85
chr1:65310489	T/C	PASS	T	C	SNV		JAK1	JAK1:exonic:NM_002227.3	1								41.49	p.(=)		1998	T=0.5851, C=0.4149		-	16	NM_002227.3	c.2199A>G	synonymous	-3.19				Protein kinase domain,Protein tyrosine kinase	rs2230588		0.373	0.2323	0.418	0.3492	YES	3.652E-1 (pos.65310489)	3.136E-1 (pos.65310489)	2.946E-1 (pos.65310489)	2.794E-1 (pos.65310489)	2.375E-1 (pos.65310489)	2.467E-1 (pos.65310489)	6.133E-1 (pos.65310489)	2.935E-1 (pos.65310489)	ATP binding,CCR5 chemokine receptor binding,MAPK cascade,Ras guanyl-nucleotide exchange factor activity,cell differentiation,cell migration,cytoplasm,cytoskeleton,cytosol,endosome,extrinsic component of cytoplasmic side of plasma membrane,focal adhesion,growth hormone receptor binding,innate immune response,interferon-gamma-mediated signaling pathway,interleukin-12-mediated signaling pathway,inte…	2-(1,1-DIMETHYLETHYL)9-FLUORO-3,6-DIHYDRO-7H-BENZH-IMIDAZ4,5-FISOQUINOLIN-7-ONE,Ruxolitinib,Tofacitinib
chr1:65310517	C/C	PASS	C	T	REF		JAK1	JAK1:exonic:NM_002227.3	0					HS	COSM41751		0.00			1999	C=1.0, T=0.0		-	16	NM_002227.3			7.24				Protein kinase domain,Protein tyrosine kinase	rs780016058							0.0 (pos.65310517)	0.0 (pos.65310517)	0.0 (pos.65310517)	0.0 (pos.65310517)	6.057E-5 (pos.65310517)	0.0 (pos.65310517)	0.0 (pos.65310517)	8.281E-6 (pos.65310517)	ATP binding,CCR5 chemokine receptor binding,MAPK cascade,Ras guanyl-nucleotide exchange factor activity,cell differentiation,cell migration,cytoplasm,cytoskeleton,cytosol,endosome,extrinsic component of cytoplasmic side of plasma membrane,focal adhesion,growth hormone receptor binding,innate immune response,interferon-gamma-mediated signaling pathway,interleukin-12-mediated signaling pathway,inte…	2-(1,1-DIMETHYLETHYL)9-FLUORO-3,6-DIHYDRO-7H-BENZH-IMIDAZ4,5-FISOQUINOLIN-7-ONE,Ruxolitinib,Tofacitinib
chr1:65310518	G/G	PASS	G	A	REF		JAK1	JAK1:exonic:NM_002227.3	0					HS	COSM3741347		0.05			1999	G=0.9995, A=5.0E-4		-	16	NM_002227.3			5.0				Protein kinase domain,Protein tyrosine kinase																ATP binding,CCR5 chemokine receptor binding,MAPK cascade,Ras guanyl-nucleotide exchange factor activity,cell differentiation,cell migration,cytoplasm,cytoskeleton,cytosol,endosome,extrinsic component of cytoplasmic side of plasma membrane,focal adhesion,growth hormone receptor binding,innate immune response,interferon-gamma-mediated signaling pathway,interleukin-12-mediated signaling pathway,inte…	2-(1,1-DIMETHYLETHYL)9-FLUORO-3,6-DIHYDRO-7H-BENZH-IMIDAZ4,5-FISOQUINOLIN-7-ONE,Ruxolitinib,Tofacitinib
chr1:65311203	C/C	PASS	C	A,G	REF		JAK1	JAK1:exonic:NM_002227.3	0					HS	COSM305942;COSM96541		A=0.00, G=0.00			2000	C=1.0, A=0.0, G=0.0		-	15	NM_002227.3			7.21				Protein kinase domain,Protein tyrosine kinase																ATP binding,CCR5 chemokine receptor binding,MAPK cascade,Ras guanyl-nucleotide exchange factor activity,cell differentiation,cell migration,cytoplasm,cytoskeleton,cytosol,endosome,extrinsic component of cytoplasmic side of plasma membrane,focal adhesion,growth hormone receptor binding,innate immune response,interferon-gamma-mediated signaling pathway,interleukin-12-mediated signaling pathway,inte…	2-(1,1-DIMETHYLETHYL)9-FLUORO-3,6-DIHYDRO-7H-BENZH-IMIDAZ4,5-FISOQUINOLIN-7-ONE,Ruxolitinib,Tofacitinib
chr1:65311204	T/T	PASS	T	C	REF		JAK1	JAK1:exonic:NM_002227.3	0					HS	COSM1343907		0.00			2000	T=1.0, C=0.0		-	15	NM_002227.3			7.41				Protein kinase domain,Protein tyrosine kinase																ATP binding,CCR5 chemokine receptor binding,MAPK cascade,Ras guanyl-nucleotide exchange factor activity,cell differentiation,cell migration,cytoplasm,cytoskeleton,cytosol,endosome,extrinsic component of cytoplasmic side of plasma membrane,focal adhesion,growth hormone receptor binding,innate immune response,interferon-gamma-mediated signaling pathway,interleukin-12-mediated signaling pathway,inte…	2-(1,1-DIMETHYLETHYL)9-FLUORO-3,6-DIHYDRO-7H-BENZH-IMIDAZ4,5-FISOQUINOLIN-7-ONE,Ruxolitinib,Tofacitinib
chr1:65312347	C/C	PASS	C	A	REF		JAK1	JAK1:exonic:NM_002227.3	0					HS	COSM41757		0.00			2000	C=1.0, A=0.0		-	14	NM_002227.3			5.51				Protein kinase domain,Protein tyrosine kinase	rs1057519753															ATP binding,CCR5 chemokine receptor binding,MAPK cascade,Ras guanyl-nucleotide exchange factor activity,cell differentiation,cell migration,cytoplasm,cytoskeleton,cytosol,endosome,extrinsic component of cytoplasmic side of plasma membrane,focal adhesion,growth hormone receptor binding,innate immune response,interferon-gamma-mediated signaling pathway,interleukin-12-mediated signaling pathway,inte…	2-(1,1-DIMETHYLETHYL)9-FLUORO-3,6-DIHYDRO-7H-BENZH-IMIDAZ4,5-FISOQUINOLIN-7-ONE,Ruxolitinib,Tofacitinib
chr1:115252191		PASS		<CNV>	CNV	.	NRAS		6.64kb			1.54	1p13.2(115252191-115258831)x1.54		NRAS							5%:1.18, 95%:2.01
chr1:115252203	G/G	PASS	G	A	REF		NRAS	NRAS:exonic:NM_002524.4	0					HS	COSM4170228		0.05			2000	G=0.9995, A=5.0E-4		-	4	NM_002524.4			9.69				ADP-ribosylation factor family,Ras family,Ras of Complex, Roc, domain of DAPkinase																ERBB2 signaling pathway,Fc-epsilon receptor signaling pathway,GTP binding,GTPase activity,Golgi apparatus,Golgi membrane,MAPK cascade,Ras protein signal transduction,axon guidance,epidermal growth factor receptor signaling pathway,extracellular exosome,leukocyte migration,membrane,neutrophil degranulation,plasma membrane,protein binding,protein complex binding,stimulatory C-type lectin receptor s…
chr1:115252204	C/C	PASS	C	T	REF		NRAS	NRAS:exonic:NM_002524.4	0					HS	COSM27174		0.05			2000	C=0.9995, T=5.0E-4		-	4	NM_002524.4			7.68				ADP-ribosylation factor family,Ras family,Ras of Complex, Roc, domain of DAPkinase																ERBB2 signaling pathway,Fc-epsilon receptor signaling pathway,GTP binding,GTPase activity,Golgi apparatus,Golgi membrane,MAPK cascade,Ras protein signal transduction,axon guidance,epidermal growth factor receptor signaling pathway,extracellular exosome,leukocyte migration,membrane,neutrophil degranulation,plasma membrane,protein binding,protein complex binding,stimulatory C-type lectin receptor s…
chr1:115252289	C/C	PASS	C	A	REF		NRAS	NRAS:exonic:NM_002524.4	0					HS	MAN13		0.00			1999	C=1.0, A=0.0		-	4	NM_002524.4			0.26				ADP-ribosylation factor family,Ras family,Ras of Complex, Roc, domain of DAPkinase																ERBB2 signaling pathway,Fc-epsilon receptor signaling pathway,GTP binding,GTPase activity,Golgi apparatus,Golgi membrane,MAPK cascade,Ras protein signal transduction,axon guidance,epidermal growth factor receptor signaling pathway,extracellular exosome,leukocyte migration,membrane,neutrophil degranulation,plasma membrane,protein binding,protein complex binding,stimulatory C-type lectin receptor s…
chr1:115256527	CT/CT	PASS	CT	TG	REF		NRAS	NRAS:exonic:NM_002524.4	0					HS	COSM26494		0.00			1995	CT=1.0, TG=0.0		-	3	NM_002524.4			7.55, 0.9				ADP-ribosylation factor family,Ras family,Ras of Complex, Roc, domain of DAPkinase	rs1057519695,rs1057519834,rs121913255															ERBB2 signaling pathway,Fc-epsilon receptor signaling pathway,GTP binding,GTPase activity,Golgi apparatus,Golgi membrane,MAPK cascade,Ras protein signal transduction,axon guidance,epidermal growth factor receptor signaling pathway,extracellular exosome,leukocyte migration,membrane,neutrophil degranulation,plasma membrane,protein binding,protein complex binding,stimulatory C-type lectin receptor s…
chr1:115256528	TTG/TTG	PASS	TTG	ATG,GTG,CAG,CCG,CTT	REF		NRAS	NRAS:exonic:NM_002524.4	0					HS	COSM585;COSM586;COSM30646;COSM33693;COSM53223		ATG=0.00, GTG=0.00, CAG=0.00, CCG=0.00, CTT=0.00			1999	TTG=1.0, ATG=0.0, GTG=0.0, CAG=0.0, CCG=0.0, CTT=0.0		-	3	NM_002524.4			0.9, 7.76, 9.52				ADP-ribosylation factor family,Ras family,Ras of Complex, Roc, domain of DAPkinase	rs1057519695,rs1057519834,rs11554290,rs121913254,rs121913255															ERBB2 signaling pathway,Fc-epsilon receptor signaling pathway,GTP binding,GTPase activity,Golgi apparatus,Golgi membrane,MAPK cascade,Ras protein signal transduction,axon guidance,epidermal growth factor receptor signaling pathway,extracellular exosome,leukocyte migration,membrane,neutrophil degranulation,plasma membrane,protein binding,protein complex binding,stimulatory C-type lectin receptor s…
chr1:115256529	TG/TG	PASS	TG	AA,AG,CG,CT,GG	REF		NRAS	NRAS:exonic:NM_002524.4	0					HS	COSM583;COSM584;COSM582;COSM12725;COSM579		AA=0.00, AG=0.00, CG=0.00, CT=0.00, GG=0.00			2000	TG=1.0, AA=0.0, AG=0.0, CG=0.0, CT=0.0, GG=0.0		-	3	NM_002524.4			7.76, 9.52				ADP-ribosylation factor family,Ras family,Ras of Complex, Roc, domain of DAPkinase	rs1057519695,rs1057519834,rs11554290,rs121913254															ERBB2 signaling pathway,Fc-epsilon receptor signaling pathway,GTP binding,GTPase activity,Golgi apparatus,Golgi membrane,MAPK cascade,Ras protein signal transduction,axon guidance,epidermal growth factor receptor signaling pathway,extracellular exosome,leukocyte migration,membrane,neutrophil degranulation,plasma membrane,protein binding,protein complex binding,stimulatory C-type lectin receptor s…
chr1:115256530	GT/GT	PASS	GT	CT,TT,TA	REF		NRAS	NRAS:exonic:NM_002524.4	0					HS	COSM581;COSM580;COSM12730		CT=0.00, TT=0.00, TA=0.00			1995	GT=1.0, CT=0.0, TT=0.0, TA=0.0		-	3	NM_002524.4			9.52, 0.64				ADP-ribosylation factor family,Ras family,Ras of Complex, Roc, domain of DAPkinase	rs1057519834,rs121913254															ERBB2 signaling pathway,Fc-epsilon receptor signaling pathway,GTP binding,GTPase activity,Golgi apparatus,Golgi membrane,MAPK cascade,Ras protein signal transduction,axon guidance,epidermal growth factor receptor signaling pathway,extracellular exosome,leukocyte migration,membrane,neutrophil degranulation,plasma membrane,protein binding,protein complex binding,stimulatory C-type lectin receptor s…
chr1:115256535	G/G	PASS	G	T	REF		NRAS	NRAS:exonic:NM_002524.4	0					HS	COSM253327		0.00			1999	G=1.0, T=0.0		-	3	NM_002524.4			9.52				ADP-ribosylation factor family,Ras family,Ras of Complex, Roc, domain of DAPkinase																ERBB2 signaling pathway,Fc-epsilon receptor signaling pathway,GTP binding,GTPase activity,Golgi apparatus,Golgi membrane,MAPK cascade,Ras protein signal transduction,axon guidance,epidermal growth factor receptor signaling pathway,extracellular exosome,leukocyte migration,membrane,neutrophil degranulation,plasma membrane,protein binding,protein complex binding,stimulatory C-type lectin receptor s…
chr1:115256536	C/C	PASS	C	T	REF		NRAS	NRAS:exonic:NM_002524.4	0					HS	COSM578		0.00			2000	C=1.0, T=0.0		-	3	NM_002524.4			7.55				ADP-ribosylation factor family,Ras family,Ras of Complex, Roc, domain of DAPkinase	rs730880965															ERBB2 signaling pathway,Fc-epsilon receptor signaling pathway,GTP binding,GTPase activity,Golgi apparatus,Golgi membrane,MAPK cascade,Ras protein signal transduction,axon guidance,epidermal growth factor receptor signaling pathway,extracellular exosome,leukocyte migration,membrane,neutrophil degranulation,plasma membrane,protein binding,protein complex binding,stimulatory C-type lectin receptor s…
chr1:115258743	AC/AC	PASS	AC	GA	REF		CSDE1,NRAS	NRAS:exonic:NM_002524.4, CSDE1:downstream:NM_001242891.1	0					HS	COSM572		0.00	p.?		1997	AC=1.0, GA=0.0		-	2	NM_002524.4, NM_001242891.1	c.*2047T>T	unknown	0.09, 7.65				ADP-ribosylation factor family,Ras family,Ras of Complex, Roc, domain of DAPkinase	rs121434596							0.0 (pos.115258744)	0.0 (pos.115258744)	0.0 (pos.115258744)	0.0 (pos.115258744)	0.0 (pos.115258744)	1.498E-5 (pos.115258744)	0.0 (pos.115258744)	8.236E-6 (pos.115258744)	CRD-mediated mRNA stability complex,DNA binding,ERBB2 signaling pathway,Fc-epsilon receptor signaling pathway,GTP binding,GTPase activity,Golgi apparatus,Golgi membrane,MAPK cascade,RNA binding,Ras protein signal transduction,axon guidance,cytosol,epidermal growth factor receptor signaling pathway,extracellular exosome,leukocyte migration,male gonad development,membrane,mitochondrial inner membra…
chr1:115258744	CC/CC	PASS	CC	AC,GC,TC,TA,TT	REF		CSDE1,NRAS	NRAS:exonic:NM_002524.4, CSDE1:downstream:NM_001242891.1	0					HS	COSM574;COSM575;COSM573;COSM568;COSM24668		AC=0.05, GC=0.00, TC=0.00, TA=0.00, TT=0.00	p.?		2000	CC=0.9995, AC=5.0E-4, GC=0.0, TC=0.0, TA=0.0, TT=0.0		-	2	NM_002524.4, NM_001242891.1	c.*2046G>G	unknown	7.65, 7.65				ADP-ribosylation factor family,Ras family,Ras of Complex, Roc, domain of DAPkinase	rs121434595,rs121434596							0.0 (pos.115258744)	0.0 (pos.115258744)	0.0 (pos.115258744)	0.0 (pos.115258744)	0.0 (pos.115258744)	1.498E-5 (pos.115258744)	0.0 (pos.115258744)	8.236E-6 (pos.115258744)	CRD-mediated mRNA stability complex,DNA binding,ERBB2 signaling pathway,Fc-epsilon receptor signaling pathway,GTP binding,GTPase activity,Golgi apparatus,Golgi membrane,MAPK cascade,RNA binding,Ras protein signal transduction,axon guidance,cytosol,epidermal growth factor receptor signaling pathway,extracellular exosome,leukocyte migration,male gonad development,membrane,mitochondrial inner membra…
chr1:115258745	C/C	PASS	C	A,G,T	REF		CSDE1,NRAS	NRAS:exonic:NM_002524.4, CSDE1:downstream:NM_001242891.1	0					HS	COSM570;COSM569;COSM571		A=0.00, G=0.00, T=0.00	p.?		1998	C=1.0, A=0.0, G=0.0, T=0.0		-	2	NM_002524.4, NM_001242891.1	c.*2045G>G	unknown	7.65				ADP-ribosylation factor family,Ras family,Ras of Complex, Roc, domain of DAPkinase	rs121434595															CRD-mediated mRNA stability complex,DNA binding,ERBB2 signaling pathway,Fc-epsilon receptor signaling pathway,GTP binding,GTPase activity,Golgi apparatus,Golgi membrane,MAPK cascade,RNA binding,Ras protein signal transduction,axon guidance,cytosol,epidermal growth factor receptor signaling pathway,extracellular exosome,leukocyte migration,male gonad development,membrane,mitochondrial inner membra…
chr1:115258746	AC/AC	PASS	AC	CT	REF		CSDE1,NRAS	NRAS:exonic:NM_002524.4, CSDE1:downstream:NM_001242891.1	0					HS	COSM144577		0.00	p.?		1998	AC=1.0, CT=0.0		-	2	NM_002524.4, NM_001242891.1	c.*2044T>T	unknown	0.1, 7.65				ADP-ribosylation factor family,Ras family,Ras of Complex, Roc, domain of DAPkinase	rs121913237,rs759764705							0.0 (pos.115258746),0.0 (pos.115258747)	0.0 (pos.115258746),0.0 (pos.115258747)	0.0 (pos.115258746),0.0 (pos.115258747)	0.0 (pos.115258746),0.0 (pos.115258747)	0.0 (pos.115258746),0.0 (pos.115258747)	1.049E-4 (pos.115258746),1.498E-5 (pos.115258747)	0.0 (pos.115258746),0.0 (pos.115258747)	5.765E-5 (pos.115258746),8.237E-6 (pos.115258747)	CRD-mediated mRNA stability complex,DNA binding,ERBB2 signaling pathway,Fc-epsilon receptor signaling pathway,GTP binding,GTPase activity,Golgi apparatus,Golgi membrane,MAPK cascade,RNA binding,Ras protein signal transduction,axon guidance,cytosol,epidermal growth factor receptor signaling pathway,extracellular exosome,leukocyte migration,male gonad development,membrane,mitochondrial inner membra…
chr1:115258747	CC/CC	PASS	CC	AC,GC,TC,GG,TA,TT	REF		CSDE1,NRAS	NRAS:exonic:NM_002524.4, CSDE1:downstream:NM_001242891.1	0					HS	COSM566;COSM565;COSM564;COSM559;COSM560;COSM12723		AC=0.00, GC=0.00, TC=0.10, GG=0.00, TA=0.00, TT=0.00	p.?		1999	CC=0.999, AC=0.0, GC=0.0, TC=0.001, GG=0.0, TA=0.0, TT=0.0		-	2	NM_002524.4, NM_001242891.1	c.*2043G>G	unknown	7.65, 7.65				ADP-ribosylation factor family,Ras family,Ras of Complex, Roc, domain of DAPkinase	rs121913237,rs121913250			1.0E-4	0.0	1.0E-4		0.0 (pos.115258747)	0.0 (pos.115258747)	0.0 (pos.115258747)	0.0 (pos.115258747)	0.0 (pos.115258747)	1.498E-5 (pos.115258747)	0.0 (pos.115258747)	8.237E-6 (pos.115258747)	CRD-mediated mRNA stability complex,DNA binding,ERBB2 signaling pathway,Fc-epsilon receptor signaling pathway,GTP binding,GTPase activity,Golgi apparatus,Golgi membrane,MAPK cascade,RNA binding,Ras protein signal transduction,axon guidance,cytosol,epidermal growth factor receptor signaling pathway,extracellular exosome,leukocyte migration,male gonad development,membrane,mitochondrial inner membra…
chr1:115258748	C/C	PASS	C	A,G,T	REF		CSDE1,NRAS	NRAS:exonic:NM_002524.4, CSDE1:downstream:NM_001242891.1	0					HS	COSM562;COSM561;COSM563		A=0.00, G=0.00, T=0.05	p.?		2000	C=0.9995, A=0.0, G=0.0, T=5.0E-4		-	2	NM_002524.4, NM_001242891.1	c.*2042G>G	unknown	7.65				ADP-ribosylation factor family,Ras family,Ras of Complex, Roc, domain of DAPkinase	rs121913250															CRD-mediated mRNA stability complex,DNA binding,ERBB2 signaling pathway,Fc-epsilon receptor signaling pathway,GTP binding,GTPase activity,Golgi apparatus,Golgi membrane,MAPK cascade,RNA binding,Ras protein signal transduction,axon guidance,cytosol,epidermal growth factor receptor signaling pathway,extracellular exosome,leukocyte migration,male gonad development,membrane,mitochondrial inner membra…
chr1:120457924		PASS		<CNV>	CNV	.	NOTCH2		154.132kb			1.53	1p12p11.2(120457924-120612056)x1.53	HS	NOTCH2							5%:1.47, 95%:1.6												dgv151n106,dgv152n106,dgv166e59,dgv167e59,dgv168e59,esv22009,esv2758965,esv3329918,esv3568231,esv3578135,nsv10683,nsv1075781,nsv1115350,nsv1118437,nsv1128598,nsv1139488,nsv1148798,nsv1148976,nsv1150110,nsv1152523,nsv2610,nsv428201,nsv436325,nsv514912,nsv524681,nsv547625,nsv820378,nsv824331,nsv831226,nsv946188,nsv951405,nsv955084
chr1:120458061	T/A	PASS	T	A	SNV		NOTCH2	NOTCH2:exonic:NM_024408.3	1								3.40	p.(=)		2000	T=0.966, A=0.034		-	34	NM_024408.3	c.7284A>T	synonymous	-3.03				Ankyrin repeat,Ankyrin repeats (3 copies),Ankyrin repeats (many copies),Calcium-binding EGF domain,Domain of unknown function (DUF3454),EGF-like domain,Human growth factor-like EGF,LNR domain,NOTCH protein																Golgi membrane,Notch signaling involved in heart development,Notch signaling pathway,animal organ morphogenesis,apoptotic process,atrial septum morphogenesis,bone remodeling,calcium ion binding,cell cycle arrest,cell fate determination,cell surface,endoplasmic reticulum membrane,extracellular region,hemopoiesis,integral component of plasma membrane,intracellular receptor signaling pathway,margina…
chr1:120458064	A/G	PASS	A	G	SNV		NOTCH2	NOTCH2:exonic:NM_024408.3	1								3.70	p.(=)		2000	A=0.963, G=0.037		-	34	NM_024408.3	c.7281T>C	synonymous	0.99				Ankyrin repeat,Ankyrin repeats (3 copies),Ankyrin repeats (many copies),Calcium-binding EGF domain,Domain of unknown function (DUF3454),EGF-like domain,Human growth factor-like EGF,LNR domain,NOTCH protein																Golgi membrane,Notch signaling involved in heart development,Notch signaling pathway,animal organ morphogenesis,apoptotic process,atrial septum morphogenesis,bone remodeling,calcium ion binding,cell cycle arrest,cell fate determination,cell surface,endoplasmic reticulum membrane,extracellular region,hemopoiesis,integral component of plasma membrane,intracellular receptor signaling pathway,margina…
chr1:120458073	C/T	PASS	C	T	SNV		NOTCH2	NOTCH2:exonic:NM_024408.3	1								3.55	p.(=)		1999	C=0.9645, T=0.0355		-	34	NM_024408.3	c.7272G>A	synonymous	0.85				Ankyrin repeat,Ankyrin repeats (3 copies),Ankyrin repeats (many copies),Calcium-binding EGF domain,Domain of unknown function (DUF3454),EGF-like domain,Human growth factor-like EGF,LNR domain,NOTCH protein																Golgi membrane,Notch signaling involved in heart development,Notch signaling pathway,animal organ morphogenesis,apoptotic process,atrial septum morphogenesis,bone remodeling,calcium ion binding,cell cycle arrest,cell fate determination,cell surface,endoplasmic reticulum membrane,extracellular region,hemopoiesis,integral component of plasma membrane,intracellular receptor signaling pathway,margina…
chr1:120478285	C/C	PASS	T	C	SNV		NOTCH2	NOTCH2:intronic:NM_024408.3	1								99.85	p.?		1993	T=0.0015, C=0.9985		-		NM_024408.3	c.3523-58A>G	unknown	-1.62				Ankyrin repeat,Ankyrin repeats (3 copies),Ankyrin repeats (many copies),Calcium-binding EGF domain,Domain of unknown function (DUF3454),EGF-like domain,Human growth factor-like EGF,LNR domain,NOTCH protein	rs5025718		0.396 (ref)				YES									Golgi membrane,Notch signaling involved in heart development,Notch signaling pathway,animal organ morphogenesis,apoptotic process,atrial septum morphogenesis,bone remodeling,calcium ion binding,cell cycle arrest,cell fate determination,cell surface,endoplasmic reticulum membrane,extracellular region,hemopoiesis,integral component of plasma membrane,intracellular receptor signaling pathway,margina…
chr1:120497783	C/T	PASS	C	T	SNV		NOTCH2	NOTCH2:exonic:NM_024408.3	1								3.85	p.Gly700Asp		2000	C=0.9615, T=0.0385		-	13	NM_024408.3	c.2099G>A	missense	1.28	0.63	94.0	0.0	Ankyrin repeat,Ankyrin repeats (3 copies),Ankyrin repeats (many copies),Calcium-binding EGF domain,Domain of unknown function (DUF3454),EGF-like domain,Human growth factor-like EGF,LNR domain,NOTCH protein																Golgi membrane,Notch signaling involved in heart development,Notch signaling pathway,animal organ morphogenesis,apoptotic process,atrial septum morphogenesis,bone remodeling,calcium ion binding,cell cycle arrest,cell fate determination,cell surface,endoplasmic reticulum membrane,extracellular region,hemopoiesis,integral component of plasma membrane,intracellular receptor signaling pathway,margina…
chr1:120497785	G/A	PASS	G	A	SNV		NOTCH2	NOTCH2:exonic:NM_024408.3	1								3.80	p.(=)		2000	G=0.962, A=0.038		-	13	NM_024408.3	c.2097C>T	synonymous	-0.76				Ankyrin repeat,Ankyrin repeats (3 copies),Ankyrin repeats (many copies),Calcium-binding EGF domain,Domain of unknown function (DUF3454),EGF-like domain,Human growth factor-like EGF,LNR domain,NOTCH protein	rs191795188		0.0					0.0 (pos.120497785)	4.626E-4 (pos.120497785)	0.0 (pos.120497785)	0.0 (pos.120497785)	0.0 (pos.120497785)	0.0 (pos.120497785)	0.0 (pos.120497785)	3.296E-5 (pos.120497785)	Golgi membrane,Notch signaling involved in heart development,Notch signaling pathway,animal organ morphogenesis,apoptotic process,atrial septum morphogenesis,bone remodeling,calcium ion binding,cell cycle arrest,cell fate determination,cell surface,endoplasmic reticulum membrane,extracellular region,hemopoiesis,integral component of plasma membrane,intracellular receptor signaling pathway,margina…
chr1:120497791	A/G	PASS	A	G	SNV		NOTCH2	NOTCH2:exonic:NM_024408.3	1								3.85	p.(=)		2000	A=0.9615, G=0.0385		-	13	NM_024408.3	c.2091T>C	synonymous	0.43				Ankyrin repeat,Ankyrin repeats (3 copies),Ankyrin repeats (many copies),Calcium-binding EGF domain,Domain of unknown function (DUF3454),EGF-like domain,Human growth factor-like EGF,LNR domain,NOTCH protein																Golgi membrane,Notch signaling involved in heart development,Notch signaling pathway,animal organ morphogenesis,apoptotic process,atrial septum morphogenesis,bone remodeling,calcium ion binding,cell cycle arrest,cell fate determination,cell surface,endoplasmic reticulum membrane,extracellular region,hemopoiesis,integral component of plasma membrane,intracellular receptor signaling pathway,margina…
chr1:120497794	T/C	PASS	T	C	SNV		NOTCH2	NOTCH2:exonic:NM_024408.3	1								3.65	p.(=)		2000	T=0.9635, C=0.0365		-	13	NM_024408.3	c.2088A>G	synonymous	-5.48				Ankyrin repeat,Ankyrin repeats (3 copies),Ankyrin repeats (many copies),Calcium-binding EGF domain,Domain of unknown function (DUF3454),EGF-like domain,Human growth factor-like EGF,LNR domain,NOTCH protein																Golgi membrane,Notch signaling involved in heart development,Notch signaling pathway,animal organ morphogenesis,apoptotic process,atrial septum morphogenesis,bone remodeling,calcium ion binding,cell cycle arrest,cell fate determination,cell surface,endoplasmic reticulum membrane,extracellular region,hemopoiesis,integral component of plasma membrane,intracellular receptor signaling pathway,margina…
chr1:120497797	T/C	PASS	T	C	SNV		NOTCH2	NOTCH2:exonic:NM_024408.3	1								3.55	p.(=)		2000	T=0.9645, C=0.0355		-	13	NM_024408.3	c.2085A>G	synonymous	-2.74				Ankyrin repeat,Ankyrin repeats (3 copies),Ankyrin repeats (many copies),Calcium-binding EGF domain,Domain of unknown function (DUF3454),EGF-like domain,Human growth factor-like EGF,LNR domain,NOTCH protein																Golgi membrane,Notch signaling involved in heart development,Notch signaling pathway,animal organ morphogenesis,apoptotic process,atrial septum morphogenesis,bone remodeling,calcium ion binding,cell cycle arrest,cell fate determination,cell surface,endoplasmic reticulum membrane,extracellular region,hemopoiesis,integral component of plasma membrane,intracellular receptor signaling pathway,margina…
chr1:156785512		PASS		<CNV>	CNV	.	NTRK1		65.901kb			2.27	1q23.1(156785512-156851413)x2.27	HS	NTRK1							5%:1.98, 95%:2.61												dgv108e212,dgv37e201,esv1001917,esv1010343,esv1637866,esv2718451,esv2718462,nsv1006558,nsv1133913,nsv1145375,nsv831648,nsv831659,nsv998265
chr1:156785617	G/A	PASS	G	A	SNV		SH2D2A	SH2D2A:intronic:NM_001161441.1	1								32.12	p.?		1999	G=0.6788, A=0.3212		-		NM_001161441.1	c.123+181C>T	unknown	-1.81				SH2 domain	rs1800601		0.363 (ref)	0.3241	0.4959	0.3823	YES	6.842E-1 (pos.156785617)	8.218E-1 (pos.156785617)	6.781E-1 (pos.156785617)	6.358E-1 (pos.156785617)	6.537E-1 (pos.156785617)	6.768E-1 (pos.156785617)	5.012E-1 (pos.156785617)	6.674E-1 (pos.156785617)
chr1:156834588	G/G	PASS	G	A	REF		NTRK1	NTRK1:exonic:NM_002529.3	0					HS	COSM48608		0.05			1999	G=0.9995, A=5.0E-4		+	3	NM_002529.3			0.29				Leucine rich repeat,Protein kinase domain,Protein tyrosine kinase,Tyrosine-protein kinase receptor C2 Ig-like domain	rs778566154							3.056E-4 (pos.156834588)	0.0 (pos.156834588)	0.0 (pos.156834588)	0.0 (pos.156834588)	1.392E-4 (pos.156834588)	3.225E-5 (pos.156834588)	0.0 (pos.156834588)	6.368E-5 (pos.156834588)	ATP binding,B cell differentiation,GPI-linked ephrin receptor activity,Sertoli cell development,activation of MAPKK activity,aging,axon,axon guidance,axonogenesis involved in innervation,behavioral response to formalin induced pain,cell surface,cellular response to amyloid-beta,cellular response to nerve growth factor stimulus,cellular response to nicotine,circadian rhythm,dendrite,detection of m…	Amitriptyline,Imatinib,Regorafenib
chr1:156843552	C/C	PASS	C	G	REF		NTRK1	NTRK1:exonic:NM_002529.3	0					HS	COSM48609		0.00			1999	C=1.0, G=0.0		+	8	NM_002529.3			0.3				Leucine rich repeat,Protein kinase domain,Protein tyrosine kinase,Tyrosine-protein kinase receptor C2 Ig-like domain																ATP binding,B cell differentiation,GPI-linked ephrin receptor activity,Sertoli cell development,activation of MAPKK activity,aging,axon,axon guidance,axonogenesis involved in innervation,behavioral response to formalin induced pain,cell surface,cellular response to amyloid-beta,cellular response to nerve growth factor stimulus,cellular response to nicotine,circadian rhythm,dendrite,detection of m…	Amitriptyline,Imatinib,Regorafenib
chr1:156843676	G/G	PASS	G	T	REF		NTRK1	NTRK1:exonic:NM_002529.3	0					HS	COSM48610		0.00			2000	G=1.0, T=0.0		+	8	NM_002529.3			9.8				Leucine rich repeat,Protein kinase domain,Protein tyrosine kinase,Tyrosine-protein kinase receptor C2 Ig-like domain	rs866261145															ATP binding,B cell differentiation,GPI-linked ephrin receptor activity,Sertoli cell development,activation of MAPKK activity,aging,axon,axon guidance,axonogenesis involved in innervation,behavioral response to formalin induced pain,cell surface,cellular response to amyloid-beta,cellular response to nerve growth factor stimulus,cellular response to nicotine,circadian rhythm,dendrite,detection of m…	Amitriptyline,Imatinib,Regorafenib
chr1:156843698	T/T	PASS	T	C	REF		NTRK1	NTRK1:exonic:NM_002529.3	0					HS	COSM1559916		0.00			2000	T=1.0, C=0.0		+	8	NM_002529.3			-0.49				Leucine rich repeat,Protein kinase domain,Protein tyrosine kinase,Tyrosine-protein kinase receptor C2 Ig-like domain																ATP binding,B cell differentiation,GPI-linked ephrin receptor activity,Sertoli cell development,activation of MAPKK activity,aging,axon,axon guidance,axonogenesis involved in innervation,behavioral response to formalin induced pain,cell surface,cellular response to amyloid-beta,cellular response to nerve growth factor stimulus,cellular response to nicotine,circadian rhythm,dendrite,detection of m…	Amitriptyline,Imatinib,Regorafenib
chr1:156843699	G/G	PASS	G	T	REF		NTRK1	NTRK1:exonic:NM_002529.3	0					HS	COSM48611		0.05			1998	G=0.9995, T=5.0E-4		+	8	NM_002529.3			-0.44				Leucine rich repeat,Protein kinase domain,Protein tyrosine kinase,Tyrosine-protein kinase receptor C2 Ig-like domain	rs770611182							0.0 (pos.156843699)	0.0 (pos.156843699)	0.0 (pos.156843699)	0.0 (pos.156843699)	0.0 (pos.156843699)	1.334E-4 (pos.156843699)	2.755E-4 (pos.156843699)	9.702E-5 (pos.156843699)	ATP binding,B cell differentiation,GPI-linked ephrin receptor activity,Sertoli cell development,activation of MAPKK activity,aging,axon,axon guidance,axonogenesis involved in innervation,behavioral response to formalin induced pain,cell surface,cellular response to amyloid-beta,cellular response to nerve growth factor stimulus,cellular response to nicotine,circadian rhythm,dendrite,detection of m…	Amitriptyline,Imatinib,Regorafenib
chr1:156843782	C/T	PASS	C	T	SNV		NTRK1	NTRK1:intronic:NM_002529.3	1								32.85	p.?		1997	C=0.6715, T=0.3285		+		NM_002529.3	c.1177+31C>T	unknown	-3.3				Leucine rich repeat,Protein kinase domain,Protein tyrosine kinase,Tyrosine-protein kinase receptor C2 Ig-like domain	rs16837732		0.002	0.0048	5.0E-4	0.0034		2.347E-3 (pos.156843782)	0.0 (pos.156843782)	5.102E-3 (pos.156843782)	2.174E-2 (pos.156843782)	2.612E-4 (pos.156843782)	9.615E-3 (pos.156843782)	0.0 (pos.156843782)	4.311E-3 (pos.156843782)	ATP binding,B cell differentiation,GPI-linked ephrin receptor activity,Sertoli cell development,activation of MAPKK activity,aging,axon,axon guidance,axonogenesis involved in innervation,behavioral response to formalin induced pain,cell surface,cellular response to amyloid-beta,cellular response to nerve growth factor stimulus,cellular response to nicotine,circadian rhythm,dendrite,detection of m…	Amitriptyline,Imatinib,Regorafenib
chr1:156844710	G/G	PASS	G	T	REF		NTRK1	NTRK1:exonic:NM_002529.3	0					HS	COSM48612		0.00			1999	G=1.0, T=0.0		+	11	NM_002529.3			9.21				Leucine rich repeat,Protein kinase domain,Protein tyrosine kinase,Tyrosine-protein kinase receptor C2 Ig-like domain																ATP binding,B cell differentiation,GPI-linked ephrin receptor activity,Sertoli cell development,activation of MAPKK activity,aging,axon,axon guidance,axonogenesis involved in innervation,behavioral response to formalin induced pain,cell surface,cellular response to amyloid-beta,cellular response to nerve growth factor stimulus,cellular response to nicotine,circadian rhythm,dendrite,detection of m…	Amitriptyline,Imatinib,Regorafenib
chr1:156846276	G/G	PASS	G	A	REF		NTRK1	NTRK1:exonic:NM_002529.3	0					HS	BT104		0.05			1999	G=0.9995, A=5.0E-4		+	14	NM_002529.3			9.63				Leucine rich repeat,Protein kinase domain,Protein tyrosine kinase,Tyrosine-protein kinase receptor C2 Ig-like domain	rs747947642,rs755016431							0.0 (pos.156846266),0.0 (pos.156846276)	0.0 (pos.156846266),0.0 (pos.156846276)	0.0 (pos.156846266),0.0 (pos.156846276)	0.0 (pos.156846266),0.0 (pos.156846276)	0.0 (pos.156846266),0.0 (pos.156846276)	1.529E-5 (pos.156846266),4.607E-5 (pos.156846276)	0.0 (pos.156846266),0.0 (pos.156846276)	2.533E-5 (pos.156846276),8.405E-6 (pos.156846266)	ATP binding,B cell differentiation,GPI-linked ephrin receptor activity,Sertoli cell development,activation of MAPKK activity,aging,axon,axon guidance,axonogenesis involved in innervation,behavioral response to formalin induced pain,cell surface,cellular response to amyloid-beta,cellular response to nerve growth factor stimulus,cellular response to nicotine,circadian rhythm,dendrite,detection of m…	Amitriptyline,Imatinib,Regorafenib
chr1:156846324	T/T	PASS	T	C	REF		NTRK1	NTRK1:exonic:NM_002529.3	0					HS	BT106		0.15			2000	T=0.9985, C=0.0015		+	14	NM_002529.3			6.1				Leucine rich repeat,Protein kinase domain,Protein tyrosine kinase,Tyrosine-protein kinase receptor C2 Ig-like domain																ATP binding,B cell differentiation,GPI-linked ephrin receptor activity,Sertoli cell development,activation of MAPKK activity,aging,axon,axon guidance,axonogenesis involved in innervation,behavioral response to formalin induced pain,cell surface,cellular response to amyloid-beta,cellular response to nerve growth factor stimulus,cellular response to nicotine,circadian rhythm,dendrite,detection of m…	Amitriptyline,Imatinib,Regorafenib
chr1:156846325	T/T	PASS	T	A	REF		NTRK1	NTRK1:exonic:NM_002529.3	0					HS	BT105		0.00			2000	T=1.0, A=0.0		+	14	NM_002529.3			6.11				Leucine rich repeat,Protein kinase domain,Protein tyrosine kinase,Tyrosine-protein kinase receptor C2 Ig-like domain																ATP binding,B cell differentiation,GPI-linked ephrin receptor activity,Sertoli cell development,activation of MAPKK activity,aging,axon,axon guidance,axonogenesis involved in innervation,behavioral response to formalin induced pain,cell surface,cellular response to amyloid-beta,cellular response to nerve growth factor stimulus,cellular response to nicotine,circadian rhythm,dendrite,detection of m…	Amitriptyline,Imatinib,Regorafenib
chr1:156846326	T/T	PASS	T	A,G	REF		NTRK1	NTRK1:exonic:NM_002529.3	0					HS	BT107;BT108		A=0.00, G=0.00			1999	T=1.0, A=0.0, G=0.0		+	14	NM_002529.3			-0.46				Leucine rich repeat,Protein kinase domain,Protein tyrosine kinase,Tyrosine-protein kinase receptor C2 Ig-like domain																ATP binding,B cell differentiation,GPI-linked ephrin receptor activity,Sertoli cell development,activation of MAPKK activity,aging,axon,axon guidance,axonogenesis involved in innervation,behavioral response to formalin induced pain,cell surface,cellular response to amyloid-beta,cellular response to nerve growth factor stimulus,cellular response to nicotine,circadian rhythm,dendrite,detection of m…	Amitriptyline,Imatinib,Regorafenib
chr1:156846342	G/G	PASS	G	A,C	REF		NTRK1	NTRK1:exonic:NM_002529.3	0					HS	BT109;BT110		A=0.10, C=0.00			1999	G=0.999, A=0.001, C=0.0		+	14	NM_002529.3			9.63				Leucine rich repeat,Protein kinase domain,Protein tyrosine kinase,Tyrosine-protein kinase receptor C2 Ig-like domain	rs746049437							0.0 (pos.156846342)	1.266E-4 (pos.156846342)	0.0 (pos.156846342)	0.0 (pos.156846342)	0.0 (pos.156846342)	3.409E-5 (pos.156846342)	0.0 (pos.156846342)	2.823E-5 (pos.156846342)	ATP binding,B cell differentiation,GPI-linked ephrin receptor activity,Sertoli cell development,activation of MAPKK activity,aging,axon,axon guidance,axonogenesis involved in innervation,behavioral response to formalin induced pain,cell surface,cellular response to amyloid-beta,cellular response to nerve growth factor stimulus,cellular response to nicotine,circadian rhythm,dendrite,detection of m…	Amitriptyline,Imatinib,Regorafenib
chr1:156849107	G/G	PASS	G	A,T	REF		NTRK1	NTRK1:exonic:NM_002529.3	0					HS	BT112;BT111		A=0.00, T=0.00			2000	G=1.0, A=0.0, T=0.0		+	15	NM_002529.3			9.55				Leucine rich repeat,Protein kinase domain,Protein tyrosine kinase,Tyrosine-protein kinase receptor C2 Ig-like domain																ATP binding,B cell differentiation,GPI-linked ephrin receptor activity,Sertoli cell development,activation of MAPKK activity,aging,axon,axon guidance,axonogenesis involved in innervation,behavioral response to formalin induced pain,cell surface,cellular response to amyloid-beta,cellular response to nerve growth factor stimulus,cellular response to nicotine,circadian rhythm,dendrite,detection of m…	Amitriptyline,Imatinib,Regorafenib
chr1:156851371	T/T	PASS	T	G	REF		NTRK1	NTRK1:exonic:NM_002529.3	0					HS	COSM48613		0.00			2000	T=1.0, G=0.0		+	17	NM_002529.3			-5.25				Leucine rich repeat,Protein kinase domain,Protein tyrosine kinase,Tyrosine-protein kinase receptor C2 Ig-like domain																ATP binding,B cell differentiation,GPI-linked ephrin receptor activity,Sertoli cell development,activation of MAPKK activity,aging,axon,axon guidance,axonogenesis involved in innervation,behavioral response to formalin induced pain,cell surface,cellular response to amyloid-beta,cellular response to nerve growth factor stimulus,cellular response to nicotine,circadian rhythm,dendrite,detection of m…	Amitriptyline,Imatinib,Regorafenib
chr1:162724520		PASS		<CNV>	CNV	.	DDR2		25.558kb			2.31	1q23.3(162724520-162750078)x2.31		DDR2							5%:2.07, 95%:2.58
chr1:162724598	C/C	PASS	C	T	REF		DDR2	DDR2:exonic:NM_006182.2	0					HS	COSM4024594		0.00			2000	C=1.0, T=0.0		+	5	NM_006182.2			3.13				F5/8 type C domain,Protein kinase domain,Protein tyrosine kinase																ATP binding,actin cytoskeleton,apical plasma membrane,biomineral tissue development,cell adhesion,chondrocyte proliferation,collagen binding,collagen fibril organization,collagen-activated tyrosine kinase receptor signaling pathway,endochondral bone growth,extracellular exosome,extracellular matrix organization,focal adhesion,integral component of plasma membrane,ossification,peptidyl-tyrosine ph…	Regorafenib
chr1:162724599	G/G	PASS	G	T	REF		DDR2	DDR2:exonic:NM_006182.2	0					HS	COSM400880		0.00			2000	G=1.0, T=0.0		+	5	NM_006182.2			9.67				F5/8 type C domain,Protein kinase domain,Protein tyrosine kinase																ATP binding,actin cytoskeleton,apical plasma membrane,biomineral tissue development,cell adhesion,chondrocyte proliferation,collagen binding,collagen fibril organization,collagen-activated tyrosine kinase receptor signaling pathway,endochondral bone growth,extracellular exosome,extracellular matrix organization,focal adhesion,integral component of plasma membrane,ossification,peptidyl-tyrosine ph…	Regorafenib
chr1:162729630	T/T	PASS	T	G	REF		DDR2	DDR2:exonic:NM_006182.2	0					HS	MCH3		0.05			1996	T=0.9995, G=5.0E-4		+	8	NM_006182.2			5.79				F5/8 type C domain,Protein kinase domain,Protein tyrosine kinase	rs578015216							0.0 (pos.162729630)	0.0 (pos.162729630)	0.0 (pos.162729630)	0.0 (pos.162729630)	0.0 (pos.162729630)	2.998E-5 (pos.162729630)	0.0 (pos.162729630)	1.648E-5 (pos.162729630)	ATP binding,actin cytoskeleton,apical plasma membrane,biomineral tissue development,cell adhesion,chondrocyte proliferation,collagen binding,collagen fibril organization,collagen-activated tyrosine kinase receptor signaling pathway,endochondral bone growth,extracellular exosome,extracellular matrix organization,focal adhesion,integral component of plasma membrane,ossification,peptidyl-tyrosine ph…	Regorafenib
chr1:162743312	C/A	PASS	C	A	SNV		DDR2	DDR2:exonic:NM_006182.2	1								26.55	p.(=)		2000	C=0.7345, A=0.2655		+	14	NM_006182.2	c.1782C>A	synonymous	-0.13				F5/8 type C domain,Protein kinase domain,Protein tyrosine kinase																ATP binding,actin cytoskeleton,apical plasma membrane,biomineral tissue development,cell adhesion,chondrocyte proliferation,collagen binding,collagen fibril organization,collagen-activated tyrosine kinase receptor signaling pathway,endochondral bone growth,extracellular exosome,extracellular matrix organization,focal adhesion,integral component of plasma membrane,ossification,peptidyl-tyrosine ph…	Regorafenib
chr1:162743348	T/C	PASS	T	C	SNV		DDR2	DDR2:exonic:NM_006182.2	1								25.79	p.(=)		1997	T=0.7421, C=0.2579		+	14	NM_006182.2	c.1818T>C	synonymous	-0.82				F5/8 type C domain,Protein kinase domain,Protein tyrosine kinase	rs561621240		0.0					0.0 (pos.162743348)	0.0 (pos.162743348)	0.0 (pos.162743348)	0.0 (pos.162743348)	4.24E-4 (pos.162743348)	0.0 (pos.162743348)	0.0 (pos.162743348)	5.767E-5 (pos.162743348)	ATP binding,actin cytoskeleton,apical plasma membrane,biomineral tissue development,cell adhesion,chondrocyte proliferation,collagen binding,collagen fibril organization,collagen-activated tyrosine kinase receptor signaling pathway,endochondral bone growth,extracellular exosome,extracellular matrix organization,focal adhesion,integral component of plasma membrane,ossification,peptidyl-tyrosine ph…	Regorafenib
chr1:162745497	A/A	PASS	A	T	REF		DDR2	DDR2:exonic:NM_006182.2	0					HS	MCH2		0.00			1995	A=1.0, T=0.0		+	15	NM_006182.2			6.21				F5/8 type C domain,Protein kinase domain,Protein tyrosine kinase	rs1057519789															ATP binding,actin cytoskeleton,apical plasma membrane,biomineral tissue development,cell adhesion,chondrocyte proliferation,collagen binding,collagen fibril organization,collagen-activated tyrosine kinase receptor signaling pathway,endochondral bone growth,extracellular exosome,extracellular matrix organization,focal adhesion,integral component of plasma membrane,ossification,peptidyl-tyrosine ph…	Regorafenib
chr1:162745501	A/G	PASS	A	G	SNV		DDR2	DDR2:exonic:NM_006182.2	1								9.65	p.His639Arg		1999	A=0.9035, G=0.0965		+	15	NM_006182.2	c.1916A>G	missense	7.82	1.0	29.0	0.0	F5/8 type C domain,Protein kinase domain,Protein tyrosine kinase	rs768416932							0.0 (pos.162745501)	0.0 (pos.162745501)	0.0 (pos.162745501)	0.0 (pos.162745501)	6.058E-5 (pos.162745501)	0.0 (pos.162745501)	0.0 (pos.162745501)	8.241E-6 (pos.162745501)	ATP binding,actin cytoskeleton,apical plasma membrane,biomineral tissue development,cell adhesion,chondrocyte proliferation,collagen binding,collagen fibril organization,collagen-activated tyrosine kinase receptor signaling pathway,endochondral bone growth,extracellular exosome,extracellular matrix organization,focal adhesion,integral component of plasma membrane,ossification,peptidyl-tyrosine ph…	Regorafenib
chr1:162745505	A/C	PASS	A	C	SNV		DDR2	DDR2:exonic:NM_006182.2	1								9.60	p.(=)		2000	A=0.904, C=0.096		+	15	NM_006182.2	c.1920A>C	synonymous	0.7				F5/8 type C domain,Protein kinase domain,Protein tyrosine kinase																ATP binding,actin cytoskeleton,apical plasma membrane,biomineral tissue development,cell adhesion,chondrocyte proliferation,collagen binding,collagen fibril organization,collagen-activated tyrosine kinase receptor signaling pathway,endochondral bone growth,extracellular exosome,extracellular matrix organization,focal adhesion,integral component of plasma membrane,ossification,peptidyl-tyrosine ph…	Regorafenib
chr1:162745517	T/C	PASS	T	C	SNV		DDR2	DDR2:exonic:NM_006182.2	1								16.10	p.(=)		2000	T=0.839, C=0.161		+	15	NM_006182.2	c.1932T>C	synonymous	-0.38				F5/8 type C domain,Protein kinase domain,Protein tyrosine kinase																ATP binding,actin cytoskeleton,apical plasma membrane,biomineral tissue development,cell adhesion,chondrocyte proliferation,collagen binding,collagen fibril organization,collagen-activated tyrosine kinase receptor signaling pathway,endochondral bone growth,extracellular exosome,extracellular matrix organization,focal adhesion,integral component of plasma membrane,ossification,peptidyl-tyrosine ph…	Regorafenib
chr1:162745526	T/G	PASS	T	G	SNV		DDR2	DDR2:exonic:NM_006182.2	1								15.72	p.Asp647Glu		1998	T=0.8428, G=0.1572		+	15	NM_006182.2	c.1941T>G	missense	-4.07	0.17	45.0	0.013	F5/8 type C domain,Protein kinase domain,Protein tyrosine kinase	rs770628905							0.0 (pos.162745526)	0.0 (pos.162745526)	0.0 (pos.162745526)	0.0 (pos.162745526)	0.0 (pos.162745526)	1.498E-5 (pos.162745526)	0.0 (pos.162745526)	8.239E-6 (pos.162745526)	ATP binding,actin cytoskeleton,apical plasma membrane,biomineral tissue development,cell adhesion,chondrocyte proliferation,collagen binding,collagen fibril organization,collagen-activated tyrosine kinase receptor signaling pathway,endochondral bone growth,extracellular exosome,extracellular matrix organization,focal adhesion,integral component of plasma membrane,ossification,peptidyl-tyrosine ph…	Regorafenib
chr1:162745532	T/G	PASS	T	G	SNV		DDR2	DDR2:exonic:NM_006182.2	1								16.54	p.(=)		1995	T=0.8346, G=0.1654		+	15	NM_006182.2	c.1947T>G	synonymous	-5.51				F5/8 type C domain,Protein kinase domain,Protein tyrosine kinase																ATP binding,actin cytoskeleton,apical plasma membrane,biomineral tissue development,cell adhesion,chondrocyte proliferation,collagen binding,collagen fibril organization,collagen-activated tyrosine kinase receptor signaling pathway,endochondral bone growth,extracellular exosome,extracellular matrix organization,focal adhesion,integral component of plasma membrane,ossification,peptidyl-tyrosine ph…	Regorafenib
chr1:162745538	T/C	PASS	T	C	SNV		DDR2	DDR2:exonic:NM_006182.2	1								16.51	p.(=)		1999	T=0.8349, C=0.1651		+	15	NM_006182.2	c.1953T>C	synonymous	1.15				F5/8 type C domain,Protein kinase domain,Protein tyrosine kinase																ATP binding,actin cytoskeleton,apical plasma membrane,biomineral tissue development,cell adhesion,chondrocyte proliferation,collagen binding,collagen fibril organization,collagen-activated tyrosine kinase receptor signaling pathway,endochondral bone growth,extracellular exosome,extracellular matrix organization,focal adhesion,integral component of plasma membrane,ossification,peptidyl-tyrosine ph…	Regorafenib
chr1:162745547	T/G	PASS	T	G	SNV		DDR2	DDR2:exonic:NM_006182.2	1								15.80	p.(=)		2000	T=0.842, G=0.158		+	15	NM_006182.2	c.1962T>G	synonymous	-4.99				F5/8 type C domain,Protein kinase domain,Protein tyrosine kinase																ATP binding,actin cytoskeleton,apical plasma membrane,biomineral tissue development,cell adhesion,chondrocyte proliferation,collagen binding,collagen fibril organization,collagen-activated tyrosine kinase receptor signaling pathway,endochondral bone growth,extracellular exosome,extracellular matrix organization,focal adhesion,integral component of plasma membrane,ossification,peptidyl-tyrosine ph…	Regorafenib
chr1:162748390	T/T	PASS	T	A	REF		DDR2	DDR2:exonic:NM_006182.2	0					HS	MCH1		0.00			1999	T=1.0, A=0.0		+	17	NM_006182.2			0.14				F5/8 type C domain,Protein kinase domain,Protein tyrosine kinase	rs267598140															ATP binding,actin cytoskeleton,apical plasma membrane,biomineral tissue development,cell adhesion,chondrocyte proliferation,collagen binding,collagen fibril organization,collagen-activated tyrosine kinase receptor signaling pathway,endochondral bone growth,extracellular exosome,extracellular matrix organization,focal adhesion,integral component of plasma membrane,ossification,peptidyl-tyrosine ph…	Regorafenib
chr1:204494576		PASS		<CNV>	CNV	.	MDM4		24.136kb			2.2	1q32.1(204494576-204518712)x2.2	HS	MDM4							5%:1.9, 95%:2.54
chr1:204501383	C/T	PASS	C	T	SNV		MDM4	MDM4:intronic:NM_002393.4	1								32.62	p.?		1999	C=0.6738, T=0.3262		+		NM_002393.4	c.343+9C>T	unknown	0.7				SWIB/MDM2 domain,Zinc finger, C3HC4 type (RING finger),Zn-finger in Ran binding protein and others	rs4252697		0.198	0.1935	0.0819	0.1557	YES	6.421E-2 (pos.204501383)	3.852E-1 (pos.204501383)	1.982E-1 (pos.204501383)	2.105E-1 (pos.204501383)	2.183E-1 (pos.204501383)	1.945E-1 (pos.204501383)	7.678E-2 (pos.204501383)	1.897E-1 (pos.204501383)	DNA damage response, signal transduction by p53 class mediator,DNA damage response, signal transduction by p53 class mediator resulting in cell cycle arrest,G0 to G1 transition,cell proliferation,cellular response to hypoxia,enzyme binding,metal ion binding,negative regulation of apoptotic process,negative regulation of cell cycle arrest,negative regulation of cell proliferation,negative regulati…
chr1:204506567	A/A	PASS	A	T	REF		MDM4	MDM4:exonic:NM_002393.4	0					HS	COSM1717258		0.00			2000	A=1.0, T=0.0		+	6	NM_002393.4			6.39				SWIB/MDM2 domain,Zinc finger, C3HC4 type (RING finger),Zn-finger in Ran binding protein and others																DNA damage response, signal transduction by p53 class mediator,DNA damage response, signal transduction by p53 class mediator resulting in cell cycle arrest,G0 to G1 transition,cell proliferation,cellular response to hypoxia,enzyme binding,metal ion binding,negative regulation of apoptotic process,negative regulation of cell cycle arrest,negative regulation of cell proliferation,negative regulati…
chr1:204512100	T/C	PASS	T	C	SNV		MDM4	MDM4:intronic:NM_002393.4	1								26.12	p.?		1991	T=0.7388, C=0.2612		+		NM_002393.4	c.672+28T>C	unknown	-0.06				SWIB/MDM2 domain,Zinc finger, C3HC4 type (RING finger),Zn-finger in Ran binding protein and others	rs4252717		0.465 (ref)	0.3242	0.2794	0.4585	YES	6.242E-1 (pos.204512100)	6.838E-1 (pos.204512100)	6.726E-1 (pos.204512100)	7.902E-1 (pos.204512100)	6.016E-1 (pos.204512100)	6.907E-1 (pos.204512100)	2.769E-1 (pos.204512100)	6.42E-1 (pos.204512100)	DNA damage response, signal transduction by p53 class mediator,DNA damage response, signal transduction by p53 class mediator resulting in cell cycle arrest,G0 to G1 transition,cell proliferation,cellular response to hypoxia,enzyme binding,metal ion binding,negative regulation of apoptotic process,negative regulation of cell cycle arrest,negative regulation of cell proliferation,negative regulati…
chr1:226252022		PASS		<CNV>	CNV	.	H3F3A		136			1.17	1q42.12(226252022-226252158)x1.17		H3F3A							5%:0.74, 95%:1.85
chr1:226252059	C/C	PASS	C	T	REF		H3F3A,H3F3AP4	H3F3A:exonic:NM_002107.4, H3F3AP4:exonic_nc:NR_002315.1	0					HS	COSM123523		0.00			2000	C=1.0, T=0.0		+	2	NM_002107.4, NR_002315.1			4.54				Core histone H2A/H2B/H3/H4																Barr body,DNA binding,DNA replication-independent nucleosome assembly,RNA polymerase II core promoter sequence-specific DNA binding,RNA polymerase II distal enhancer sequence-specific DNA binding,blood coagulation,brain development,cell proliferation,cellular protein metabolic process,chromatin silencing at rDNA,embryo implantation,extracellular exosome,extracellular region,histone binding,male g…
chr1:226252134	A/A	PASS	A	G	REF		H3F3A,H3F3AP4	H3F3A:exonic:NM_002107.4, H3F3AP4:exonic_nc:NR_002315.1	0					HS	COSM3677573		0.05			2000	A=0.9995, G=5.0E-4		+	2	NM_002107.4, NR_002315.1			9.1				Core histone H2A/H2B/H3/H4																Barr body,DNA binding,DNA replication-independent nucleosome assembly,RNA polymerase II core promoter sequence-specific DNA binding,RNA polymerase II distal enhancer sequence-specific DNA binding,blood coagulation,brain development,cell proliferation,cellular protein metabolic process,chromatin silencing at rDNA,embryo implantation,extracellular exosome,extracellular region,histone binding,male g…
chr1:226252135	A/A	PASS	A	G,T	REF		H3F3A,H3F3AP4	H3F3A:exonic:NM_002107.4, H3F3AP4:exonic_nc:NR_002315.1	0					HS	COSM1961654;COSM327928		G=0.10, T=0.00			2000	A=0.999, G=0.001, T=0.0		+	2	NM_002107.4, NR_002315.1			9.1				Core histone H2A/H2B/H3/H4	rs1057519903															Barr body,DNA binding,DNA replication-independent nucleosome assembly,RNA polymerase II core promoter sequence-specific DNA binding,RNA polymerase II distal enhancer sequence-specific DNA binding,blood coagulation,brain development,cell proliferation,cellular protein metabolic process,chromatin silencing at rDNA,embryo implantation,extracellular exosome,extracellular region,histone binding,male g…
chr1:226252136	G/G	PASS	G	T	REF		H3F3A,H3F3AP4	H3F3A:exonic:NM_002107.4, H3F3AP4:exonic_nc:NR_002315.1	0					HS	COSM1578107		0.00			2000	G=1.0, T=0.0		+	2	NM_002107.4, NR_002315.1			3.29				Core histone H2A/H2B/H3/H4	rs888157382															Barr body,DNA binding,DNA replication-independent nucleosome assembly,RNA polymerase II core promoter sequence-specific DNA binding,RNA polymerase II distal enhancer sequence-specific DNA binding,blood coagulation,brain development,cell proliferation,cellular protein metabolic process,chromatin silencing at rDNA,embryo implantation,extracellular exosome,extracellular region,histone binding,male g…
chr1:226252155	G/G	PASS	G	A,C,T	REF		H3F3A,H3F3AP4	H3F3A:exonic:NM_002107.4, H3F3AP4:exonic_nc:NR_002315.1	0					HS	COSM327929;OM3159;COSM1732355		A=0.00, C=0.00, T=0.00			1998	G=1.0, A=0.0, C=0.0, T=0.0		+	2	NM_002107.4, NR_002315.1			9.61				Core histone H2A/H2B/H3/H4																Barr body,DNA binding,DNA replication-independent nucleosome assembly,RNA polymerase II core promoter sequence-specific DNA binding,RNA polymerase II distal enhancer sequence-specific DNA binding,blood coagulation,brain development,cell proliferation,cellular protein metabolic process,chromatin silencing at rDNA,embryo implantation,extracellular exosome,extracellular region,histone binding,male g…
chr1:226252156	G/G	PASS	G	T	REF		H3F3A,H3F3AP4	H3F3A:exonic:NM_002107.4, H3F3AP4:exonic_nc:NR_002315.1	0					HS	COSM502595		0.00			2000	G=1.0, T=0.0		+	2	NM_002107.4, NR_002315.1			9.61				Core histone H2A/H2B/H3/H4																Barr body,DNA binding,DNA replication-independent nucleosome assembly,RNA polymerase II core promoter sequence-specific DNA binding,RNA polymerase II distal enhancer sequence-specific DNA binding,blood coagulation,brain development,cell proliferation,cellular protein metabolic process,chromatin silencing at rDNA,embryo implantation,extracellular exosome,extracellular region,histone binding,male g…
chr1:243662992		PASS		<CNV>	CNV	.	AKT3		196.111kb			2.81	1q43q44(243662992-243859103)x2.81	HS	AKT3							5%:2.45, 95%:3.23												dgv17n73,dgv314n106,dgv601n100,dgv880n54,dgv881n54,esv2182482,esv2575701,esv2606093,esv2674959,esv2726518,esv274931,esv275568,esv28291,esv2846125,esv3427368,esv3549766,esv3549777,esv3578515,esv3589393,esv3589394,esv5138,esv7595,esv996767,nsv1002245,nsv1010479,nsv1013039,nsv1068995,nsv1132835,nsv1153004,nsv511135,nsv511749,nsv5121,nsv522102,nsv549480,nsv549483,nsv549491,nsv821560,nsv833070,nsv8330…
chr1:243716236	C/C	PASS	C	G	REF		AKT3	AKT3:exonic:NM_005465.4	0					HS	BT113		0.00			2000	C=1.0, G=0.0		-	10	NM_005465.4			7.82				Kinase-like,PH domain,Protein kinase C terminal domain,Protein kinase domain,Protein tyrosine kinase																ATP binding,brain morphogenesis,cytoplasm,homeostasis of number of cells within a tissue,intracellular,intracellular signal transduction,membrane,mitochondrial genome maintenance,nucleus,peptidyl-serine phosphorylation,positive regulation of TOR signaling,positive regulation of cell size,protein binding,protein kinase activity,protein phosphorylation,protein serine/threonine kinase activity,signa…
chr1:243736255	G/A	PASS	G	A	SNV		AKT3	AKT3:exonic:NM_005465.4	1								24.70	p.(=)		2000	G=0.753, A=0.247		-	8	NM_005465.4	c.792C>T	synonymous	-0.04				Kinase-like,PH domain,Protein kinase C terminal domain,Protein kinase domain,Protein tyrosine kinase	rs77764554		0.001	1.0E-4	7.0E-4	3.0E-4		0.0 (pos.243736255)	4.719E-4 (pos.243736255)	0.0 (pos.243736255)	0.0 (pos.243736255)	0.0 (pos.243736255)	3.025E-5 (pos.243736255)	1.074E-3 (pos.243736255)	1.414E-4 (pos.243736255)	ATP binding,brain morphogenesis,cytoplasm,homeostasis of number of cells within a tissue,intracellular,intracellular signal transduction,membrane,mitochondrial genome maintenance,nucleus,peptidyl-serine phosphorylation,positive regulation of TOR signaling,positive regulation of cell size,protein binding,protein kinase activity,protein phosphorylation,protein serine/threonine kinase activity,signa…
chr1:243736273	G/A	PASS	G	A	SNV		AKT3	AKT3:exonic:NM_005465.4	1								22.80	p.(=)		2000	G=0.772, A=0.228		-	8	NM_005465.4	c.774C>T	synonymous	1.56				Kinase-like,PH domain,Protein kinase C terminal domain,Protein kinase domain,Protein tyrosine kinase																ATP binding,brain morphogenesis,cytoplasm,homeostasis of number of cells within a tissue,intracellular,intracellular signal transduction,membrane,mitochondrial genome maintenance,nucleus,peptidyl-serine phosphorylation,positive regulation of TOR signaling,positive regulation of cell size,protein binding,protein kinase activity,protein phosphorylation,protein serine/threonine kinase activity,signa…
chr1:243736324	C/T	PASS	C	T	SNV		AKT3	AKT3:exonic:NM_005465.4	1								25.66	p.(=)		1999	C=0.7434, T=0.2566		-	8	NM_005465.4	c.723G>A	synonymous	1.24				Kinase-like,PH domain,Protein kinase C terminal domain,Protein kinase domain,Protein tyrosine kinase																ATP binding,brain morphogenesis,cytoplasm,homeostasis of number of cells within a tissue,intracellular,intracellular signal transduction,membrane,mitochondrial genome maintenance,nucleus,peptidyl-serine phosphorylation,positive regulation of TOR signaling,positive regulation of cell size,protein binding,protein kinase activity,protein phosphorylation,protein serine/threonine kinase activity,signa…
chr1:243828126	G/G	PASS	G	T	REF		AKT3	AKT3:exonic:NM_005465.4	0					HS	COSM242892		0.00			2000	G=1.0, T=0.0		-	3	NM_005465.4			9.76				Kinase-like,PH domain,Protein kinase C terminal domain,Protein kinase domain,Protein tyrosine kinase																ATP binding,brain morphogenesis,cytoplasm,homeostasis of number of cells within a tissue,intracellular,intracellular signal transduction,membrane,mitochondrial genome maintenance,nucleus,peptidyl-serine phosphorylation,positive regulation of TOR signaling,positive regulation of cell size,protein binding,protein kinase activity,protein phosphorylation,protein serine/threonine kinase activity,signa…
chr1:243858913	A/A	PASS	A	C	REF		AKT3	AKT3:exonic:NM_005465.4	0					HS	COSM309035		0.00			1998	A=1.0, C=0.0		-	2	NM_005465.4			9.34				Kinase-like,PH domain,Protein kinase C terminal domain,Protein kinase domain,Protein tyrosine kinase	rs866698621															ATP binding,brain morphogenesis,cytoplasm,homeostasis of number of cells within a tissue,intracellular,intracellular signal transduction,membrane,mitochondrial genome maintenance,nucleus,peptidyl-serine phosphorylation,positive regulation of TOR signaling,positive regulation of cell size,protein binding,protein kinase activity,protein phosphorylation,protein serine/threonine kinase activity,signa…
chr1:243859016	C/C	PASS	C	T	REF		AKT3	AKT3:exonic:NM_005465.4	0					HS	COSM224779		0.00			1997	C=1.0, T=0.0		-	2	NM_005465.4			7.82				Kinase-like,PH domain,Protein kinase C terminal domain,Protein kinase domain,Protein tyrosine kinase	rs397514606															ATP binding,brain morphogenesis,cytoplasm,homeostasis of number of cells within a tissue,intracellular,intracellular signal transduction,membrane,mitochondrial genome maintenance,nucleus,peptidyl-serine phosphorylation,positive regulation of TOR signaling,positive regulation of cell size,protein binding,protein kinase activity,protein phosphorylation,protein serine/threonine kinase activity,signa…
chr2:16082141		PASS		<CNV>	CNV	.	MYCN		4.031kb			1.81	2p24.3(16082141-16086172)x1.81	HS	MYCN							5%:1.57, 95%:2.09												dgv1102e212
chr2:16082255	G/A	PASS	G	A	SNV		MYCN,MYCNOS	MYCNOS:upstream:NR_110230.1, MYCN:exonic:NM_005378.5	1								34.70	p.(=)		2000	G=0.653, A=0.347		-, +	2	NR_110230.1, NM_005378.5	c.69G>A	synonymous	-0.32				Helix-loop-helix DNA-binding domain,Myc amino-terminal region	rs141260022		0.001	0.0	0.0023	8.0E-4		2.609E-4 (pos.16082255)	0.0 (pos.16082255)	0.0 (pos.16082255)	0.0 (pos.16082255)	0.0 (pos.16082255)	0.0 (pos.16082255)	1.678E-3 (pos.16082255)	1.668E-4 (pos.16082255)	DNA binding,DNA binding transcription factor activity,RNA polymerase II core promoter proximal region sequence-specific DNA binding,branching morphogenesis of an epithelial tube,cartilage condensation,chromatin,embryonic digit morphogenesis,embryonic skeletal system morphogenesis,kinase binding,lung development,negative regulation of astrocyte differentiation,negative regulation of gene expressio…
chr2:16082258	A/G	PASS	A	G	SNV		MYCN,MYCNOS	MYCNOS:upstream:NR_110230.1, MYCN:exonic:NM_005378.5	1								32.88	p.(=)		1998	A=0.6712, G=0.3288		-, +	2	NR_110230.1, NM_005378.5	c.72A>G	synonymous	1.19				Helix-loop-helix DNA-binding domain,Myc amino-terminal region																DNA binding,DNA binding transcription factor activity,RNA polymerase II core promoter proximal region sequence-specific DNA binding,branching morphogenesis of an epithelial tube,cartilage condensation,chromatin,embryonic digit morphogenesis,embryonic skeletal system morphogenesis,kinase binding,lung development,negative regulation of astrocyte differentiation,negative regulation of gene expressio…
chr2:16082303	C/T	PASS	C	T	SNV		MYCN,MYCNOS	MYCNOS:upstream:NR_110230.1, MYCN:exonic:NM_005378.5	1								21.43	p.(=)		1997	C=0.7857, T=0.2143		-, +	2	NR_110230.1, NM_005378.5	c.117C>T	synonymous	0.79				Helix-loop-helix DNA-binding domain,Myc amino-terminal region																DNA binding,DNA binding transcription factor activity,RNA polymerase II core promoter proximal region sequence-specific DNA binding,branching morphogenesis of an epithelial tube,cartilage condensation,chromatin,embryonic digit morphogenesis,embryonic skeletal system morphogenesis,kinase binding,lung development,negative regulation of astrocyte differentiation,negative regulation of gene expressio…
chr2:16082316	C/C	PASS	C	A	REF		MYCN,MYCNOS	MYCNOS:upstream:NR_110230.1, MYCN:exonic:NM_005378.5	0					HS	COSM5352126		0.05			1999	C=0.9995, A=5.0E-4		-, +		NR_110230.1, NM_005378.5			3.14				Helix-loop-helix DNA-binding domain,Myc amino-terminal region																DNA binding,DNA binding transcription factor activity,RNA polymerase II core promoter proximal region sequence-specific DNA binding,branching morphogenesis of an epithelial tube,cartilage condensation,chromatin,embryonic digit morphogenesis,embryonic skeletal system morphogenesis,kinase binding,lung development,negative regulation of astrocyte differentiation,negative regulation of gene expressio…
chr2:16082317	C/C	PASS	C	A,T	REF		MYCN,MYCNOS	MYCNOS:upstream:NR_110230.1, MYCN:exonic:NM_005378.5	0					HS	COSM1400343;COSM35624		A=0.35, T=0.00			2000	C=0.9965, A=0.0035, T=0.0		-, +		NR_110230.1, NM_005378.5			7.55				Helix-loop-helix DNA-binding domain,Myc amino-terminal region	rs1057519919															DNA binding,DNA binding transcription factor activity,RNA polymerase II core promoter proximal region sequence-specific DNA binding,branching morphogenesis of an epithelial tube,cartilage condensation,chromatin,embryonic digit morphogenesis,embryonic skeletal system morphogenesis,kinase binding,lung development,negative regulation of astrocyte differentiation,negative regulation of gene expressio…
chr2:16082318	C/A	PASS	C	A	SNV		MYCN,MYCNOS	MYCNOS:upstream:NR_110230.1, MYCN:exonic:NM_005378.5	1								21.80	p.(=)		2000	C=0.782, A=0.218		-, +	2	NR_110230.1, NM_005378.5	c.132C>A	synonymous	0.18				Helix-loop-helix DNA-binding domain,Myc amino-terminal region	rs772555630							0.0;0.0 (pos.16082318)	0.0;1.172E-4 (pos.16082318)	0.0;0.0 (pos.16082318)	0.0;0.0 (pos.16082318)	1.832E-4;0.0 (pos.16082318)	0.0;0.0 (pos.16082318)	0.0;0.0 (pos.16082318)	2.555E-5;8.517E-6 (pos.16082318)	DNA binding,DNA binding transcription factor activity,RNA polymerase II core promoter proximal region sequence-specific DNA binding,branching morphogenesis of an epithelial tube,cartilage condensation,chromatin,embryonic digit morphogenesis,embryonic skeletal system morphogenesis,kinase binding,lung development,negative regulation of astrocyte differentiation,negative regulation of gene expressio…
chr2:29419631		PASS		<CNV>	CNV	.	ALK		26.648kb			1.71	2p23.2(29419631-29446279)x1.71	HS	ALK							5%:1.52, 95%:1.92												esv2759035,esv3374239,esv34904,esv3575211,nsv1008490,nsv438237,nsv455997,nsv581254
chr2:29432655	T/T	PASS	T	G	REF		ALK	ALK:exonic:NM_004304.4	0					HS	COSM28058		0.00			1991	T=1.0, G=0.0		-	25	NM_004304.4			7.68				Glycine rich protein,MAM domain, meprin/A5/mu,Protein kinase domain,Protein tyrosine kinase	rs863225285															ATP binding,NF-kappaB-inducing kinase activity,NIK/NF-kappaB signaling,activation of MAPK activity,adult behavior,cell proliferation,extracellular exosome,hippocampus development,identical protein binding,integral component of membrane,integral component of plasma membrane,intracellular,neuron development,peptidyl-tyrosine phosphorylation,phosphorylation,plasma membrane,positive regulation of NF-…	ATP,Alectinib,Ceritinib,Crizotinib
chr2:29432664	C/C	PASS	C	A,T	REF		ALK	ALK:exonic:NM_004304.4	0					HS	COSM28060;COSM28056		A=0.00, T=0.05			1999	C=0.9995, A=0.0, T=5.0E-4		-	25	NM_004304.4			7.46				Glycine rich protein,MAM domain, meprin/A5/mu,Protein kinase domain,Protein tyrosine kinase	rs113994087															ATP binding,NF-kappaB-inducing kinase activity,NIK/NF-kappaB signaling,activation of MAPK activity,adult behavior,cell proliferation,extracellular exosome,hippocampus development,identical protein binding,integral component of membrane,integral component of plasma membrane,intracellular,neuron development,peptidyl-tyrosine phosphorylation,phosphorylation,plasma membrane,positive regulation of NF-…	ATP,Alectinib,Ceritinib,Crizotinib
chr2:29432682	C/C	PASS	C	G	REF		ALK	ALK:exonic:NM_004304.4	0					HS	COSM1169707		0.00			1999	C=1.0, G=0.0		-	25	NM_004304.4			7.46				Glycine rich protein,MAM domain, meprin/A5/mu,Protein kinase domain,Protein tyrosine kinase	rs1057519781															ATP binding,NF-kappaB-inducing kinase activity,NIK/NF-kappaB signaling,activation of MAPK activity,adult behavior,cell proliferation,extracellular exosome,hippocampus development,identical protein binding,integral component of membrane,integral component of plasma membrane,intracellular,neuron development,peptidyl-tyrosine phosphorylation,phosphorylation,plasma membrane,positive regulation of NF-…	ATP,Alectinib,Ceritinib,Crizotinib
chr2:29432686	T/T	PASS	T	C	REF		ALK	ALK:exonic:NM_004304.4	0					HS	BT149		0.05			2000	T=0.9995, C=5.0E-4		-	25	NM_004304.4			7.68				Glycine rich protein,MAM domain, meprin/A5/mu,Protein kinase domain,Protein tyrosine kinase																ATP binding,NF-kappaB-inducing kinase activity,NIK/NF-kappaB signaling,activation of MAPK activity,adult behavior,cell proliferation,extracellular exosome,hippocampus development,identical protein binding,integral component of membrane,integral component of plasma membrane,intracellular,neuron development,peptidyl-tyrosine phosphorylation,phosphorylation,plasma membrane,positive regulation of NF-…	ATP,Alectinib,Ceritinib,Crizotinib
chr2:29436858	G/G	PASS	G	C,T	REF		ALK	ALK:exonic:NM_004304.4	0					HS	COSM28062;COSM28493		C=0.00, T=0.00			1999	G=1.0, C=0.0, T=0.0		-	24	NM_004304.4			3.1				Glycine rich protein,MAM domain, meprin/A5/mu,Protein kinase domain,Protein tyrosine kinase	rs863225284															ATP binding,NF-kappaB-inducing kinase activity,NIK/NF-kappaB signaling,activation of MAPK activity,adult behavior,cell proliferation,extracellular exosome,hippocampus development,identical protein binding,integral component of membrane,integral component of plasma membrane,intracellular,neuron development,peptidyl-tyrosine phosphorylation,phosphorylation,plasma membrane,positive regulation of NF-…	ATP,Alectinib,Ceritinib,Crizotinib
chr2:29436859	A/A	PASS	A	C	REF		ALK	ALK:exonic:NM_004304.4	0					HS	COSM28500		0.00			2000	A=1.0, C=0.0		-	24	NM_004304.4			9.34				Glycine rich protein,MAM domain, meprin/A5/mu,Protein kinase domain,Protein tyrosine kinase	rs863225283															ATP binding,NF-kappaB-inducing kinase activity,NIK/NF-kappaB signaling,activation of MAPK activity,adult behavior,cell proliferation,extracellular exosome,hippocampus development,identical protein binding,integral component of membrane,integral component of plasma membrane,intracellular,neuron development,peptidyl-tyrosine phosphorylation,phosphorylation,plasma membrane,positive regulation of NF-…	ATP,Alectinib,Ceritinib,Crizotinib
chr2:29436860	A/A	PASS	A	C,T	REF		ALK	ALK:exonic:NM_004304.4	0					HS	COSM28499;COSM28492		C=0.00, T=0.00			1999	A=1.0, C=0.0, T=0.0		-	24	NM_004304.4			9.34				Glycine rich protein,MAM domain, meprin/A5/mu,Protein kinase domain,Protein tyrosine kinase	rs281864720															ATP binding,NF-kappaB-inducing kinase activity,NIK/NF-kappaB signaling,activation of MAPK activity,adult behavior,cell proliferation,extracellular exosome,hippocampus development,identical protein binding,integral component of membrane,integral component of plasma membrane,intracellular,neuron development,peptidyl-tyrosine phosphorylation,phosphorylation,plasma membrane,positive regulation of NF-…	ATP,Alectinib,Ceritinib,Crizotinib
chr2:29436901	C/C	PASS	C	T	REF		ALK	ALK:exonic:NM_004304.4	0					HS	OM3160		0.00			2000	C=1.0, T=0.0		-	24	NM_004304.4			1.35				Glycine rich protein,MAM domain, meprin/A5/mu,Protein kinase domain,Protein tyrosine kinase	rs200110351		0.0	2.0E-4	0.0	2.0E-4		0.0 (pos.29436901)	3.467E-4 (pos.29436901)	0.0 (pos.29436901)	3.025E-4 (pos.29436901)	6.058E-5 (pos.29436901)	2.999E-4 (pos.29436901)	0.0 (pos.29436901)	2.143E-4 (pos.29436901)	ATP binding,NF-kappaB-inducing kinase activity,NIK/NF-kappaB signaling,activation of MAPK activity,adult behavior,cell proliferation,extracellular exosome,hippocampus development,identical protein binding,integral component of membrane,integral component of plasma membrane,intracellular,neuron development,peptidyl-tyrosine phosphorylation,phosphorylation,plasma membrane,positive regulation of NF-…	ATP,Alectinib,Ceritinib,Crizotinib
chr2:29436902	G/G	PASS	G	A	REF		ALK	ALK:exonic:NM_004304.4	0					HS	BT148		0.00			2000	G=1.0, A=0.0		-	24	NM_004304.4			3.7				Glycine rich protein,MAM domain, meprin/A5/mu,Protein kinase domain,Protein tyrosine kinase	rs771475772							0.0 (pos.29436902)	0.0 (pos.29436902)	0.0 (pos.29436902)	0.0 (pos.29436902)	0.0 (pos.29436902)	4.498E-5 (pos.29436902)	0.0 (pos.29436902)	2.472E-5 (pos.29436902)	ATP binding,NF-kappaB-inducing kinase activity,NIK/NF-kappaB signaling,activation of MAPK activity,adult behavior,cell proliferation,extracellular exosome,hippocampus development,identical protein binding,integral component of membrane,integral component of plasma membrane,intracellular,neuron development,peptidyl-tyrosine phosphorylation,phosphorylation,plasma membrane,positive regulation of NF-…	ATP,Alectinib,Ceritinib,Crizotinib
chr2:29443589	C/C	PASS	C	T	REF		ALK	ALK:exonic:NM_004304.4	0					HS	OM3161		0.00			1999	C=1.0, T=0.0		-	23	NM_004304.4			3.12				Glycine rich protein,MAM domain, meprin/A5/mu,Protein kinase domain,Protein tyrosine kinase																ATP binding,NF-kappaB-inducing kinase activity,NIK/NF-kappaB signaling,activation of MAPK activity,adult behavior,cell proliferation,extracellular exosome,hippocampus development,identical protein binding,integral component of membrane,integral component of plasma membrane,intracellular,neuron development,peptidyl-tyrosine phosphorylation,phosphorylation,plasma membrane,positive regulation of NF-…	ATP,Alectinib,Ceritinib,Crizotinib
chr2:29443591	C/C	PASS	C	T	REF		ALK	ALK:exonic:NM_004304.4	0					HS	COSM327056		0.05			2000	C=0.9995, T=5.0E-4		-	23	NM_004304.4			7.77				Glycine rich protein,MAM domain, meprin/A5/mu,Protein kinase domain,Protein tyrosine kinase	rs747643140							0.0 (pos.29443591)	0.0 (pos.29443591)	0.0 (pos.29443591)	0.0 (pos.29443591)	0.0 (pos.29443591)	1.504E-5 (pos.29443591)	0.0 (pos.29443591)	8.275E-6 (pos.29443591)	ATP binding,NF-kappaB-inducing kinase activity,NIK/NF-kappaB signaling,activation of MAPK activity,adult behavior,cell proliferation,extracellular exosome,hippocampus development,identical protein binding,integral component of membrane,integral component of plasma membrane,intracellular,neuron development,peptidyl-tyrosine phosphorylation,phosphorylation,plasma membrane,positive regulation of NF-…	ATP,Alectinib,Ceritinib,Crizotinib
chr2:29443600	G/G	PASS	G	A,C,T	REF		ALK	ALK:exonic:NM_004304.4	0					HS	BT146;BT147;COSM144251		A=0.00, C=0.00, T=0.00			2000	G=1.0, A=0.0, C=0.0, T=0.0		-	23	NM_004304.4			6.29				Glycine rich protein,MAM domain, meprin/A5/mu,Protein kinase domain,Protein tyrosine kinase	rs1057519782															ATP binding,NF-kappaB-inducing kinase activity,NIK/NF-kappaB signaling,activation of MAPK activity,adult behavior,cell proliferation,extracellular exosome,hippocampus development,identical protein binding,integral component of membrane,integral component of plasma membrane,intracellular,neuron development,peptidyl-tyrosine phosphorylation,phosphorylation,plasma membrane,positive regulation of NF-…	ATP,Alectinib,Ceritinib,Crizotinib
chr2:29443610	C/C	PASS	C	T	REF		ALK	ALK:exonic:NM_004304.4	0					HS	BT116		0.10			2000	C=0.999, T=0.001		-	23	NM_004304.4			7.77				Glycine rich protein,MAM domain, meprin/A5/mu,Protein kinase domain,Protein tyrosine kinase	rs759845895							0.0 (pos.29443610)	0.0 (pos.29443610)	0.0 (pos.29443610)	0.0 (pos.29443610)	0.0 (pos.29443610)	0.0 (pos.29443610)	9.684E-5 (pos.29443610)	8.28E-6 (pos.29443610)	ATP binding,NF-kappaB-inducing kinase activity,NIK/NF-kappaB signaling,activation of MAPK activity,adult behavior,cell proliferation,extracellular exosome,hippocampus development,identical protein binding,integral component of membrane,integral component of plasma membrane,intracellular,neuron development,peptidyl-tyrosine phosphorylation,phosphorylation,plasma membrane,positive regulation of NF-…	ATP,Alectinib,Ceritinib,Crizotinib
chr2:29443613	C/C	PASS	C	T	REF		ALK	ALK:exonic:NM_004304.4	0					HS	COSM144250		0.00			2000	C=1.0, T=0.0		-	23	NM_004304.4			7.77				Glycine rich protein,MAM domain, meprin/A5/mu,Protein kinase domain,Protein tyrosine kinase	rs1057519783															ATP binding,NF-kappaB-inducing kinase activity,NIK/NF-kappaB signaling,activation of MAPK activity,adult behavior,cell proliferation,extracellular exosome,hippocampus development,identical protein binding,integral component of membrane,integral component of plasma membrane,intracellular,neuron development,peptidyl-tyrosine phosphorylation,phosphorylation,plasma membrane,positive regulation of NF-…	ATP,Alectinib,Ceritinib,Crizotinib
chr2:29443618	G/G	PASS	G	A	REF		ALK	ALK:exonic:NM_004304.4	0					HS	COSM317003		0.00			1993	G=1.0, A=0.0		-	23	NM_004304.4			7.95				Glycine rich protein,MAM domain, meprin/A5/mu,Protein kinase domain,Protein tyrosine kinase	rs200585833		0.0	1.0E-4	0.0	1.0E-4		0.0;8.684E-5 (pos.29443618)	0.0;0.0 (pos.29443618)	0.0;0.0 (pos.29443618)	0.0;0.0 (pos.29443618)	6.074E-5;0.0 (pos.29443618)	1.955E-4;0.0 (pos.29443618)	0.0;0.0 (pos.29443618)	1.158E-4;8.268E-6 (pos.29443618)	ATP binding,NF-kappaB-inducing kinase activity,NIK/NF-kappaB signaling,activation of MAPK activity,adult behavior,cell proliferation,extracellular exosome,hippocampus development,identical protein binding,integral component of membrane,integral component of plasma membrane,intracellular,neuron development,peptidyl-tyrosine phosphorylation,phosphorylation,plasma membrane,positive regulation of NF-…	ATP,Alectinib,Ceritinib,Crizotinib
chr2:29443624	A/A	PASS	A	G	REF		ALK	ALK:exonic:NM_004304.4	0					HS	OM3162		0.10			1996	A=0.999, G=0.001		-	23	NM_004304.4			9.28				Glycine rich protein,MAM domain, meprin/A5/mu,Protein kinase domain,Protein tyrosine kinase	rs766238529							8.663E-5 (pos.29443624)	0.0 (pos.29443624)	0.0 (pos.29443624)	0.0 (pos.29443624)	0.0 (pos.29443624)	0.0 (pos.29443624)	0.0 (pos.29443624)	8.254E-6 (pos.29443624)	ATP binding,NF-kappaB-inducing kinase activity,NIK/NF-kappaB signaling,activation of MAPK activity,adult behavior,cell proliferation,extracellular exosome,hippocampus development,identical protein binding,integral component of membrane,integral component of plasma membrane,intracellular,neuron development,peptidyl-tyrosine phosphorylation,phosphorylation,plasma membrane,positive regulation of NF-…	ATP,Alectinib,Ceritinib,Crizotinib
chr2:29443625	G/G	PASS	G	A	REF		ALK	ALK:exonic:NM_004304.4	0					HS	COSM97028		0.00			1995	G=1.0, A=0.0		-	23	NM_004304.4			7.9				Glycine rich protein,MAM domain, meprin/A5/mu,Protein kinase domain,Protein tyrosine kinase	rs751306825							0.0 (pos.29443625)	1.156E-4 (pos.29443625)	0.0 (pos.29443625)	0.0 (pos.29443625)	0.0 (pos.29443625)	0.0 (pos.29443625)	0.0 (pos.29443625)	8.255E-6 (pos.29443625)	ATP binding,NF-kappaB-inducing kinase activity,NIK/NF-kappaB signaling,activation of MAPK activity,adult behavior,cell proliferation,extracellular exosome,hippocampus development,identical protein binding,integral component of membrane,integral component of plasma membrane,intracellular,neuron development,peptidyl-tyrosine phosphorylation,phosphorylation,plasma membrane,positive regulation of NF-…	ATP,Alectinib,Ceritinib,Crizotinib
chr2:29443630	A/A	PASS	A	T	REF		ALK	ALK:exonic:NM_004304.4	0					HS	COSM1169447		0.00			1997	A=1.0, T=0.0		-	23	NM_004304.4			9.28				Glycine rich protein,MAM domain, meprin/A5/mu,Protein kinase domain,Protein tyrosine kinase																ATP binding,NF-kappaB-inducing kinase activity,NIK/NF-kappaB signaling,activation of MAPK activity,adult behavior,cell proliferation,extracellular exosome,hippocampus development,identical protein binding,integral component of membrane,integral component of plasma membrane,intracellular,neuron development,peptidyl-tyrosine phosphorylation,phosphorylation,plasma membrane,positive regulation of NF-…	ATP,Alectinib,Ceritinib,Crizotinib
chr2:29443631	G/G	PASS	G	T	REF		ALK	ALK:exonic:NM_004304.4	0					HS	COSM99137		0.00			1999	G=1.0, T=0.0		-	23	NM_004304.4			6.69				Glycine rich protein,MAM domain, meprin/A5/mu,Protein kinase domain,Protein tyrosine kinase	rs1057519784															ATP binding,NF-kappaB-inducing kinase activity,NIK/NF-kappaB signaling,activation of MAPK activity,adult behavior,cell proliferation,extracellular exosome,hippocampus development,identical protein binding,integral component of membrane,integral component of plasma membrane,intracellular,neuron development,peptidyl-tyrosine phosphorylation,phosphorylation,plasma membrane,positive regulation of NF-…	ATP,Alectinib,Ceritinib,Crizotinib
chr2:29443679	C/C	PASS	C	G	REF		ALK	ALK:exonic:NM_004304.4	0					HS	COSM4381101		0.00			2000	C=1.0, G=0.0		-	23	NM_004304.4			7.77				Glycine rich protein,MAM domain, meprin/A5/mu,Protein kinase domain,Protein tyrosine kinase																ATP binding,NF-kappaB-inducing kinase activity,NIK/NF-kappaB signaling,activation of MAPK activity,adult behavior,cell proliferation,extracellular exosome,hippocampus development,identical protein binding,integral component of membrane,integral component of plasma membrane,intracellular,neuron development,peptidyl-tyrosine phosphorylation,phosphorylation,plasma membrane,positive regulation of NF-…	ATP,Alectinib,Ceritinib,Crizotinib
chr2:29443695	G/G	PASS	G	C,T	REF		ALK	ALK:exonic:NM_004304.4	0					HS	COSM28061;COSM28055		C=0.00, T=0.00			1995	G=1.0, C=0.0, T=0.0		-	23	NM_004304.4			7.91				Glycine rich protein,MAM domain, meprin/A5/mu,Protein kinase domain,Protein tyrosine kinase	rs863225281															ATP binding,NF-kappaB-inducing kinase activity,NIK/NF-kappaB signaling,activation of MAPK activity,adult behavior,cell proliferation,extracellular exosome,hippocampus development,identical protein binding,integral component of membrane,integral component of plasma membrane,intracellular,neuron development,peptidyl-tyrosine phosphorylation,phosphorylation,plasma membrane,positive regulation of NF-…	ATP,Alectinib,Ceritinib,Crizotinib
chr2:29443696	A/A	PASS	A	C,G	REF		ALK	ALK:exonic:NM_004304.4	0					HS	COSM28059;COSM53063		C=0.00, G=0.00			2000	A=1.0, C=0.0, G=0.0		-	23	NM_004304.4			9.28				Glycine rich protein,MAM domain, meprin/A5/mu,Protein kinase domain,Protein tyrosine kinase	rs1057519697															ATP binding,NF-kappaB-inducing kinase activity,NIK/NF-kappaB signaling,activation of MAPK activity,adult behavior,cell proliferation,extracellular exosome,hippocampus development,identical protein binding,integral component of membrane,integral component of plasma membrane,intracellular,neuron development,peptidyl-tyrosine phosphorylation,phosphorylation,plasma membrane,positive regulation of NF-…	ATP,Alectinib,Ceritinib,Crizotinib
chr2:29443697	A/A	PASS	A	C,G,T	REF		ALK	ALK:exonic:NM_004304.4	0					HS	COSM28054;COSM28057;COSM28491		C=0.00, G=0.05, T=0.00			1999	A=0.9995, C=0.0, G=5.0E-4, T=0.0		-	23	NM_004304.4			9.28				Glycine rich protein,MAM domain, meprin/A5/mu,Protein kinase domain,Protein tyrosine kinase	rs281864719															ATP binding,NF-kappaB-inducing kinase activity,NIK/NF-kappaB signaling,activation of MAPK activity,adult behavior,cell proliferation,extracellular exosome,hippocampus development,identical protein binding,integral component of membrane,integral component of plasma membrane,intracellular,neuron development,peptidyl-tyrosine phosphorylation,phosphorylation,plasma membrane,positive regulation of NF-…	ATP,Alectinib,Ceritinib,Crizotinib
chr2:29445212	GA/GA	PASS	GA	AT	REF		ALK	ALK:exonic:NM_004304.4	0					HS	COSM1169448		0.00			1998	GA=1.0, AT=0.0		-	22	NM_004304.4			2.08, 9.33				Glycine rich protein,MAM domain, meprin/A5/mu,Protein kinase domain,Protein tyrosine kinase	rs1057519698,rs760322018							0.0 (pos.29445212)	0.0 (pos.29445212)	0.0 (pos.29445212)	0.0 (pos.29445212)	0.0 (pos.29445212)	0.0 (pos.29445212)	9.812E-5 (pos.29445212)	8.398E-6 (pos.29445212)	ATP binding,NF-kappaB-inducing kinase activity,NIK/NF-kappaB signaling,activation of MAPK activity,adult behavior,cell proliferation,extracellular exosome,hippocampus development,identical protein binding,integral component of membrane,integral component of plasma membrane,intracellular,neuron development,peptidyl-tyrosine phosphorylation,phosphorylation,plasma membrane,positive regulation of NF-…	ATP,Alectinib,Ceritinib,Crizotinib
chr2:29445213	AT/AT	PASS	AT	CT,GT,TT,TG	REF		ALK	ALK:exonic:NM_004304.4	0					HS	COSM4440758;COSM4381100;COSM28498;OM3163		CT=0.05, GT=0.05, TT=0.00, TG=0.00			1998	AT=0.999, CT=5.0E-4, GT=5.0E-4, TT=0.0, TG=0.0		-	22	NM_004304.4			9.33, 8.03				Glycine rich protein,MAM domain, meprin/A5/mu,Protein kinase domain,Protein tyrosine kinase	rs1057519698															ATP binding,NF-kappaB-inducing kinase activity,NIK/NF-kappaB signaling,activation of MAPK activity,adult behavior,cell proliferation,extracellular exosome,hippocampus development,identical protein binding,integral component of membrane,integral component of plasma membrane,intracellular,neuron development,peptidyl-tyrosine phosphorylation,phosphorylation,plasma membrane,positive regulation of NF-…	ATP,Alectinib,Ceritinib,Crizotinib
chr2:29445255	G/G	PASS	G	A	REF		ALK	ALK:exonic:NM_004304.4	0					HS	BT145		0.00			1999	G=1.0, A=0.0		-	22	NM_004304.4			9.86				Glycine rich protein,MAM domain, meprin/A5/mu,Protein kinase domain,Protein tyrosine kinase																ATP binding,NF-kappaB-inducing kinase activity,NIK/NF-kappaB signaling,activation of MAPK activity,adult behavior,cell proliferation,extracellular exosome,hippocampus development,identical protein binding,integral component of membrane,integral component of plasma membrane,intracellular,neuron development,peptidyl-tyrosine phosphorylation,phosphorylation,plasma membrane,positive regulation of NF-…	ATP,Alectinib,Ceritinib,Crizotinib
chr2:29445258	C/C	PASS	C	A,T	REF		ALK	ALK:exonic:NM_004304.4	0					HS	BT144;COSM99136		A=0.00, T=0.00			1999	C=1.0, A=0.0, T=0.0		-	22	NM_004304.4			7.81				Glycine rich protein,MAM domain, meprin/A5/mu,Protein kinase domain,Protein tyrosine kinase	rs1057519859															ATP binding,NF-kappaB-inducing kinase activity,NIK/NF-kappaB signaling,activation of MAPK activity,adult behavior,cell proliferation,extracellular exosome,hippocampus development,identical protein binding,integral component of membrane,integral component of plasma membrane,intracellular,neuron development,peptidyl-tyrosine phosphorylation,phosphorylation,plasma membrane,positive regulation of NF-…	ATP,Alectinib,Ceritinib,Crizotinib
chr2:29445270	A/A	PASS	A	C,G	REF		ALK	ALK:exonic:NM_004304.4	0					HS	COSM97185;COSM1407659		C=0.00, G=0.10			2000	A=0.999, C=0.0, G=0.001		-	22	NM_004304.4			9.34				Glycine rich protein,MAM domain, meprin/A5/mu,Protein kinase domain,Protein tyrosine kinase	rs1057519785															ATP binding,NF-kappaB-inducing kinase activity,NIK/NF-kappaB signaling,activation of MAPK activity,adult behavior,cell proliferation,extracellular exosome,hippocampus development,identical protein binding,integral component of membrane,integral component of plasma membrane,intracellular,neuron development,peptidyl-tyrosine phosphorylation,phosphorylation,plasma membrane,positive regulation of NF-…	ATP,Alectinib,Ceritinib,Crizotinib
chr2:29445271	G/G	PASS	G	GCGT	REF		ALK	ALK:exonic:NM_004304.4	0					HS	COSM144252		0.00			1994	G=1.0, GCGT=0.0		-	22	NM_004304.4			7.74				Glycine rich protein,MAM domain, meprin/A5/mu,Protein kinase domain,Protein tyrosine kinase																ATP binding,NF-kappaB-inducing kinase activity,NIK/NF-kappaB signaling,activation of MAPK activity,adult behavior,cell proliferation,extracellular exosome,hippocampus development,identical protein binding,integral component of membrane,integral component of plasma membrane,intracellular,neuron development,peptidyl-tyrosine phosphorylation,phosphorylation,plasma membrane,positive regulation of NF-…	ATP,Alectinib,Ceritinib,Crizotinib
chr2:29445273	G/G	PASS	G	A	REF		ALK	ALK:exonic:NM_004304.4	0					HS	COSM98478		0.00			1999	G=1.0, A=0.0		-	22	NM_004304.4			9.87				Glycine rich protein,MAM domain, meprin/A5/mu,Protein kinase domain,Protein tyrosine kinase	rs113994091							1.734E-4;0.0 (pos.29445273)	0.0;0.0 (pos.29445273)	0.0;0.0 (pos.29445273)	0.0;0.0 (pos.29445273)	1.825E-4;0.0 (pos.29445273)	3.004E-5;1.502E-5 (pos.29445273)	0.0;0.0 (pos.29445273)	5.787E-5;8.267E-6 (pos.29445273)	ATP binding,NF-kappaB-inducing kinase activity,NIK/NF-kappaB signaling,activation of MAPK activity,adult behavior,cell proliferation,extracellular exosome,hippocampus development,identical protein binding,integral component of membrane,integral component of plasma membrane,intracellular,neuron development,peptidyl-tyrosine phosphorylation,phosphorylation,plasma membrane,positive regulation of NF-…	ATP,Alectinib,Ceritinib,Crizotinib
chr2:29445447	T/T	PASS	T	A	REF		ALK	ALK:exonic:NM_004304.4	0					HS	BT117		0.00			1998	T=1.0, A=0.0		-	21	NM_004304.4			8.04				Glycine rich protein,MAM domain, meprin/A5/mu,Protein kinase domain,Protein tyrosine kinase	rs36123968															ATP binding,NF-kappaB-inducing kinase activity,NIK/NF-kappaB signaling,activation of MAPK activity,adult behavior,cell proliferation,extracellular exosome,hippocampus development,identical protein binding,integral component of membrane,integral component of plasma membrane,intracellular,neuron development,peptidyl-tyrosine phosphorylation,phosphorylation,plasma membrane,positive regulation of NF-…	ATP,Alectinib,Ceritinib,Crizotinib
chr2:29445450	C/C	PASS	C	G	REF		ALK	ALK:exonic:NM_004304.4	0					HS	COSM98475		0.00			2000	C=1.0, G=0.0		-	21	NM_004304.4			7.82				Glycine rich protein,MAM domain, meprin/A5/mu,Protein kinase domain,Protein tyrosine kinase	rs113994088															ATP binding,NF-kappaB-inducing kinase activity,NIK/NF-kappaB signaling,activation of MAPK activity,adult behavior,cell proliferation,extracellular exosome,hippocampus development,identical protein binding,integral component of membrane,integral component of plasma membrane,intracellular,neuron development,peptidyl-tyrosine phosphorylation,phosphorylation,plasma membrane,positive regulation of NF-…	ATP,Alectinib,Ceritinib,Crizotinib
chr2:29445466	C/C	PASS	C	T	REF		ALK	ALK:exonic:NM_004304.4	0					HS	COSM5045108		0.05			2000	C=0.9995, T=5.0E-4		-	21	NM_004304.4			7.82				Glycine rich protein,MAM domain, meprin/A5/mu,Protein kinase domain,Protein tyrosine kinase																ATP binding,NF-kappaB-inducing kinase activity,NIK/NF-kappaB signaling,activation of MAPK activity,adult behavior,cell proliferation,extracellular exosome,hippocampus development,identical protein binding,integral component of membrane,integral component of plasma membrane,intracellular,neuron development,peptidyl-tyrosine phosphorylation,phosphorylation,plasma membrane,positive regulation of NF-…	ATP,Alectinib,Ceritinib,Crizotinib
chr2:29446202	G/A	PASS	G	A	SNV		ALK	ALK:intronic:NM_004304.4	1								73.92	p.?		1998	G=0.2608, A=0.7392		-		NM_004304.4	c.3359+6C>T	unknown	-1.2				Glycine rich protein,MAM domain, meprin/A5/mu,Protein kinase domain,Protein tyrosine kinase	rs4622670		0.176	0.3678	0.0683	0.2663	YES	1.595E-1 (pos.29446202)	3.611E-2 (pos.29446202)	3.496E-1 (pos.29446202)	3.568E-1 (pos.29446202)	3.546E-1 (pos.29446202)	3.577E-1 (pos.29446202)	5.707E-2 (pos.29446202)	2.896E-1 (pos.29446202)	ATP binding,NF-kappaB-inducing kinase activity,NIK/NF-kappaB signaling,activation of MAPK activity,adult behavior,cell proliferation,extracellular exosome,hippocampus development,identical protein binding,integral component of membrane,integral component of plasma membrane,intracellular,neuron development,peptidyl-tyrosine phosphorylation,phosphorylation,plasma membrane,positive regulation of NF-…	ATP,Alectinib,Ceritinib,Crizotinib
chr2:47630309		PASS		<CNV>	CNV	.	MSH2		79.794kb			1.67	2p21(47630309-47710103)x1.67	HS	MSH2							5%:1.56, 95%:1.79												esv1070809,esv2291090,esv2720024,esv2720025,esv3890,esv995811,nsv1004828,nsv1130750,nsv527823,nsv955113,nsv999576
chr2:47630550	C/G	PASS	C	G	SNV		MSH2	MSH2:intronic:NM_000251.2	1								69.48	p.?		1448	C=0.3052, G=0.6948		+		NM_000251.2	c.211+9C>G	unknown	-3.59				MutS domain I,MutS domain II,MutS domain III,MutS domain V,MutS family domain IV	rs2303426		0.372 (ref)	0.3577	0.2909	0.4759	YES	4.986E-1;0.0 (pos.47630550)	8.049E-1;4.674E-4 (pos.47630550)	4.677E-1;0.0 (pos.47630550)	6.217E-1;0.0 (pos.47630550)	4.865E-1;0.0 (pos.47630550)	4.244E-1;0.0 (pos.47630550)	7.659E-1;0.0 (pos.47630550)	5.047E-1;3.742E-5 (pos.47630550)	ADP binding,ATP binding,ATPase activity,B cell differentiation,B cell mediated immunity,DNA binding,DNA repair,DNA-dependent ATPase activity,MutLalpha complex binding,MutSalpha complex,MutSbeta complex,Y-form DNA binding,cell cycle arrest,centromeric DNA binding,determination of adult lifespan,dinucleotide insertion or deletion binding,dinucleotide repeat insertion binding,double-strand break rep…
chr2:47643457	G/A	PASS	G	A	SNV		MSH2	MSH2:exonic:NM_000251.2	1								76.00	p.Gly322Asp		2000	G=0.24, A=0.76		+	6	NM_000251.2	c.965G>A	missense	4.59	0.04	94.0	0.434	MutS domain I,MutS domain II,MutS domain III,MutS domain V,MutS family domain IV	rs4987188		0.006	0.0153	0.0036	0.0114	YES	7.013E-3;0.0 (pos.47643457)	0.0;0.0 (pos.47643457)	1.101E-2;0.0 (pos.47643457)	3.258E-2;0.0 (pos.47643457)	6.914E-3;0.0 (pos.47643457)	1.891E-2;7.502E-5 (pos.47643457)	2.8E-3;0.0 (pos.47643457)	1.411E-2;4.127E-5 (pos.47643457)	ADP binding,ATP binding,ATPase activity,B cell differentiation,B cell mediated immunity,DNA binding,DNA repair,DNA-dependent ATPase activity,MutLalpha complex binding,MutSalpha complex,MutSbeta complex,Y-form DNA binding,cell cycle arrest,centromeric DNA binding,determination of adult lifespan,dinucleotide insertion or deletion binding,dinucleotide repeat insertion binding,double-strand break rep…
chr2:47656801	G/A	PASS	G	A	SNV		MSH2	MSH2:intronic:NM_000251.2	1								74.41	p.?		1399	G=0.2559, A=0.7441		+		NM_000251.2	c.1077-80G>A	unknown	0.24				MutS domain I,MutS domain II,MutS domain III,MutS domain V,MutS family domain IV	rs2347794		0.406 (ref)				YES									ADP binding,ATP binding,ATPase activity,B cell differentiation,B cell mediated immunity,DNA binding,DNA repair,DNA-dependent ATPase activity,MutLalpha complex binding,MutSalpha complex,MutSbeta complex,Y-form DNA binding,cell cycle arrest,centromeric DNA binding,determination of adult lifespan,dinucleotide insertion or deletion binding,dinucleotide repeat insertion binding,double-strand break rep…
chr2:47693959	G/A	PASS	G	A	SNV		MSH2	MSH2:intronic:NM_000251.2	1								71.58	p.?		1249	G=0.2842, A=0.7158		+		NM_000251.2	c.1661+12G>A	unknown	-0.58				MutS domain I,MutS domain II,MutS domain III,MutS domain V,MutS family domain IV	rs3732183		0.483	0.2658	0.4007	0.3787	YES	2.803E-1 (pos.47693959)	6.577E-1 (pos.47693959)	3.389E-1 (pos.47693959)	3.98E-1 (pos.47693959)	3.337E-1 (pos.47693959)	2.802E-1 (pos.47693959)	6.223E-1 (pos.47693959)	3.501E-1 (pos.47693959)	ADP binding,ATP binding,ATPase activity,B cell differentiation,B cell mediated immunity,DNA binding,DNA repair,DNA-dependent ATPase activity,MutLalpha complex binding,MutSalpha complex,MutSbeta complex,Y-form DNA binding,cell cycle arrest,centromeric DNA binding,determination of adult lifespan,dinucleotide insertion or deletion binding,dinucleotide repeat insertion binding,double-strand break rep…
chr2:47702453	T/G	PASS	T	G	SNV		MSH2	MSH2:intronic:NM_000251.2	1								5.05	p.?		970	T=0.9495, G=0.0505		+		NM_000251.2	c.2005+44T>G	unknown	0.46				MutS domain I,MutS domain II,MutS domain III,MutS domain V,MutS family domain IV	rs766818360,rs76761634,rs777088950						YES	0.0 (pos.47702453),2.047E-3;4.035E-2;2.251E-2;6.55E-2;5.848E-2;2.33E-1 (pos.47702451)	0.0 (pos.47702453),2.262E-3;5.882E-2;2.602E-2;9.276E-2;5.713E-2;2.014E-1 (pos.47702451)	0.0 (pos.47702453),0.0;5.462E-2;2.101E-2;1.05E-1;3.782E-2;1.891E-1 (pos.47702451)	0.0 (pos.47702453),2.209E-3;3.903E-2;3.019E-2;1.149E-1;4.197E-2;2.051E-1 (pos.47702451)	0.0 (pos.47702453),3.752E-3;4.638E-2;2.422E-2;8.39E-2;7.844E-2;1.647E-1 (pos.47702451)	2.482E-3;4.373E-2;2.453E-2;9.155E-2;4.592E-2;2.281E-1 (pos.47702451),5.305E-5 (pos.47702453)	0.0 (pos.47702453),2.161E-3;2.188E-2;2.134E-2;5.294E-2;1.999E-2;1.299E-1 (pos.47702451)	2.458E-3;4.134E-2;2.444E-2;8.502E-2;4.766E-2;2.052E-1 (pos.47702451),2.843E-5 (pos.47702453)	ADP binding,ATP binding,ATPase activity,B cell differentiation,B cell mediated immunity,DNA binding,DNA repair,DNA-dependent ATPase activity,MutLalpha complex binding,MutSalpha complex,MutSbeta complex,Y-form DNA binding,cell cycle arrest,centromeric DNA binding,determination of adult lifespan,dinucleotide insertion or deletion binding,dinucleotide repeat insertion binding,double-strand break rep…
chr2:47702454	T/G	PASS	T	G	SNV		MSH2	MSH2:intronic:NM_000251.2	1								3.10	p.?		967	T=0.969, G=0.031		+		NM_000251.2	c.2005+45T>G	unknown	-0.37				MutS domain I,MutS domain II,MutS domain III,MutS domain V,MutS family domain IV	rs76761634,rs781681427							0.0 (pos.47702454)	0.0 (pos.47702454)	0.0 (pos.47702454)	0.0 (pos.47702454)	0.0 (pos.47702454)	0.0 (pos.47702454)	1.714E-4 (pos.47702454)	1.07E-5 (pos.47702454)	ADP binding,ATP binding,ATPase activity,B cell differentiation,B cell mediated immunity,DNA binding,DNA repair,DNA-dependent ATPase activity,MutLalpha complex binding,MutSalpha complex,MutSbeta complex,Y-form DNA binding,cell cycle arrest,centromeric DNA binding,determination of adult lifespan,dinucleotide insertion or deletion binding,dinucleotide repeat insertion binding,double-strand break rep…
chr2:47703500	T/C	PASS	T	C	SNV		MSH2	MSH2:intronic:NM_000251.2	1								76.39	p.?		1999	T=0.2361, C=0.7639		+		NM_000251.2	c.2006-6T>C	unknown	1.04				MutS domain I,MutS domain II,MutS domain III,MutS domain V,MutS family domain IV	rs2303428		0.132	0.0964	0.0261	0.0726	YES	7.168E-2 (pos.47703500)	3.5E-1 (pos.47703500)	9.02E-2 (pos.47703500)	1.052E-1 (pos.47703500)	1.381E-1 (pos.47703500)	1.023E-1 (pos.47703500)	2.356E-2 (pos.47703500)	1.155E-1 (pos.47703500)	ADP binding,ATP binding,ATPase activity,B cell differentiation,B cell mediated immunity,DNA binding,DNA repair,DNA-dependent ATPase activity,MutLalpha complex binding,MutSalpha complex,MutSbeta complex,Y-form DNA binding,cell cycle arrest,centromeric DNA binding,determination of adult lifespan,dinucleotide insertion or deletion binding,dinucleotide repeat insertion binding,double-strand break rep…
chr2:48010363		PASS		<CNV>	CNV	.	MSH6		23.642kb			1.63	2p16.3(48010363-48034005)x1.63	HS	MSH6							5%:1.54, 95%:1.73												nsv979002
chr2:48010488	G/A	PASS	G	A	SNV		MSH6	MSH6:exonic:NM_000179.2	1								73.09	p.Gly39Glu		1999	G=0.2691, A=0.7309		+	1	NM_000179.2	c.116G>A	missense	1.7	0.26	98.0	0.0	MutS domain I,MutS domain II,MutS domain III,MutS domain V,MutS family domain IV,PWWP domain	rs1042821		0.201	0.1724	0.194	0.1797	YES	1.126E-1;1.109E-4 (pos.48010488)	2.905E-1;0.0 (pos.48010488)	2.214E-1;0.0 (pos.48010488)	1.463E-1;0.0 (pos.48010488)	2.258E-1;0.0 (pos.48010488)	2.188E-1;0.0 (pos.48010488)	2.661E-1;0.0 (pos.48010488)	2.141E-1;1.097E-5 (pos.48010488)	ADP binding,ATP binding,ATPase activity,DNA repair,DNA-dependent ATPase activity,Golgi apparatus,MutLalpha complex binding,MutSalpha complex,chromatin binding,cytosol,determination of adult lifespan,double-stranded DNA binding,four-way junction DNA binding,guanine/thymine mispair binding,intracellular membrane-bounded organelle,intrinsic apoptotic signaling pathway,intrinsic apoptotic signaling p…
chr2:48023115	T/C	PASS	T	C	SNV		MSH6	MSH6:exonic:NM_000179.2	1								24.90	p.(=)		2000	T=0.751, C=0.249		+	3	NM_000179.2	c.540T>C	synonymous	0.46				MutS domain I,MutS domain II,MutS domain III,MutS domain V,MutS family domain IV,PWWP domain	rs1800935		0.135	0.2866	0.1804	0.2507	YES	1.109E-1 (pos.48023115)	8.1E-4 (pos.48023115)	2.093E-1 (pos.48023115)	2.855E-1 (pos.48023115)	9.476E-2 (pos.48023115)	2.901E-1 (pos.48023115)	1.675E-1 (pos.48023115)	2.144E-1 (pos.48023115)	ADP binding,ATP binding,ATPase activity,DNA repair,DNA-dependent ATPase activity,Golgi apparatus,MutLalpha complex binding,MutSalpha complex,chromatin binding,cytosol,determination of adult lifespan,double-stranded DNA binding,four-way junction DNA binding,guanine/thymine mispair binding,intracellular membrane-bounded organelle,intrinsic apoptotic signaling pathway,intrinsic apoptotic signaling p…
chr2:48025694	C/T	PASS	C	T	SNV		MSH6	MSH6:intronic:NM_000179.2	1								18.35	p.?		1918	C=0.8165, T=0.1835		+		NM_000179.2	c.628-56C>T	unknown	-0.71				MutS domain I,MutS domain II,MutS domain III,MutS domain V,MutS family domain IV,PWWP domain	rs1800936		0.065				YES									ADP binding,ATP binding,ATPase activity,DNA repair,DNA-dependent ATPase activity,Golgi apparatus,MutLalpha complex binding,MutSalpha complex,chromatin binding,cytosol,determination of adult lifespan,double-stranded DNA binding,four-way junction DNA binding,guanine/thymine mispair binding,intracellular membrane-bounded organelle,intrinsic apoptotic signaling pathway,intrinsic apoptotic signaling p…
chr2:48025764	C/T	PASS	C	T	SNV		MSH6	MSH6:exonic:NM_000179.2	1								19.58	p.(=)		1997	C=0.8042, T=0.1958		+	4	NM_000179.2	c.642C>T	synonymous	-2.13				MutS domain I,MutS domain II,MutS domain III,MutS domain V,MutS family domain IV,PWWP domain	rs1800937		0.029	0.0931	0.0222	0.0691	YES	2.776E-2 (pos.48025764)	0.0 (pos.48025764)	6.208E-2 (pos.48025764)	1.564E-1 (pos.48025764)	1.698E-2 (pos.48025764)	1.053E-1 (pos.48025764)	1.761E-2 (pos.48025764)	7.35E-2 (pos.48025764)	ADP binding,ATP binding,ATPase activity,DNA repair,DNA-dependent ATPase activity,Golgi apparatus,MutLalpha complex binding,MutSalpha complex,chromatin binding,cytosol,determination of adult lifespan,double-stranded DNA binding,four-way junction DNA binding,guanine/thymine mispair binding,intracellular membrane-bounded organelle,intrinsic apoptotic signaling pathway,intrinsic apoptotic signaling p…
chr2:48032874	A/A	PASS	ACTAT	A	INDEL		MSH6	MSH6:intronic:NM_000179.2	4								87.49	p.?		1998	ACTAT=0.1251, A=0.8749		+		NM_000179.2	c.3646+28ACTAT>A	unknown	-1.29, 0.43, 0.39, -0.32, -0.2				MutS domain I,MutS domain II,MutS domain III,MutS domain V,MutS family domain IV,PWWP domain	rs2234731,rs751033188,rs752323088,rs770032594		0.238 (ref)	0.3352	0.2083	0.2919	YES	0.0 (pos.48032873),0.0 (pos.48032877),0.0 (pos.48032878),0.0;0.0;0.0;0.0 (pos.48032872),5.247E-1;0.0 (pos.48032874)	0.0 (pos.48032873),0.0 (pos.48032877),0.0 (pos.48032878),0.0;0.0;0.0;0.0 (pos.48032872),8.683E-1;0.0 (pos.48032874)	0.0 (pos.48032873),0.0 (pos.48032877),0.0 (pos.48032878),0.0;0.0;0.0;0.0 (pos.48032872),6.696E-1;0.0 (pos.48032874)	0.0 (pos.48032873),0.0 (pos.48032877),0.0 (pos.48032878),0.0;0.0;0.0;0.0 (pos.48032872),6.389E-1;0.0 (pos.48032874)	0.0 (pos.48032873),0.0 (pos.48032877),0.0;0.0;0.0;0.0 (pos.48032872),1.661E-4 (pos.48032878),7.289E-1;0.0 (pos.48032874)	0.0 (pos.48032873),0.0 (pos.48032877),0.0 (pos.48032878),0.0;2.788E-5;8.364E-5;0.0 (pos.48032872),6.778E-1;0.0 (pos.48032874)	1.365E-3;0.0;0.0;5.461E-4 (pos.48032872),1.734E-3 (pos.48032878),2.746E-4 (pos.48032873),7.491E-4 (pos.48032877),8.045E-1;0.0 (pos.48032874)	1.21E-4 (pos.48032878),1.616E-5 (pos.48032873),4.28E-5 (pos.48032877),6.925E-1;0.0 (pos.48032874),8.072E-5;1.614E-5;4.843E-5;3.229E-5 (pos.48032872)	ADP binding,ATP binding,ATPase activity,DNA repair,DNA-dependent ATPase activity,Golgi apparatus,MutLalpha complex binding,MutSalpha complex,chromatin binding,cytosol,determination of adult lifespan,double-stranded DNA binding,four-way junction DNA binding,guanine/thymine mispair binding,intracellular membrane-bounded organelle,intrinsic apoptotic signaling pathway,intrinsic apoptotic signaling p…
chr2:48033272	ATTTTTGTTTTAATTCCT/A	PASS	ATTTTTGTTTTAATTCCT	A	INDEL		FBXO11,MSH6	MSH6:intronic:NM_000179.2, FBXO11:downstream:NM_001190274.1	17								7.11	p.?, p.?		914	ATTTTTGTTTTAATTCCT=0.9289, A=0.0711		+, -		NM_000179.2, NM_001190274.1	c.3647-71ATTTTTGTTTTAATTCCT>A, c.*1985AGGAATTAAAACAAAAAT>T	unknown, unknown	-2.13, 0.0, 0.0, 0.0, 0.0, 0.0, 0.0, 0.0, 0.0, 0.0, 0.0, 0.0, 0.0, 0.0, 0.0, 0.0, 0.0, 0.92				MutS domain I,MutS domain II,MutS domain III,MutS domain V,MutS family domain IV,PWWP domain	rs267607687,rs3136363,rs587779281,rs71541926,rs757825042,rs869251454,rs949355310															ADP binding,ATP binding,ATPase activity,DNA repair,DNA-dependent ATPase activity,Golgi apparatus,MutLalpha complex binding,MutSalpha complex,cellular protein modification process,chromatin binding,chromosome,cytoplasm,cytosol,determination of adult lifespan,double-stranded DNA binding,four-way junction DNA binding,guanine/thymine mispair binding,intracellular membrane-bounded organelle,intrinsic …
chr2:48033551	G/G	PASS	C	G	SNV		FBXO11,MSH6	MSH6:intronic:NM_000179.2, FBXO11:downstream:NM_001190274.1	1								99.10	p.?, p.?		2000	C=0.009, G=0.991		+, -		NM_000179.2, NM_001190274.1	c.3802-40C>G, c.*1706G>C	unknown, unknown	-0.11				MutS domain I,MutS domain II,MutS domain III,MutS domain V,MutS family domain IV,PWWP domain	rs3136367		0.191 (ref)	0.2769	0.0876	0.2128	YES	6.172E-1 (pos.48033551)	8.813E-1 (pos.48033551)	7.004E-1 (pos.48033551)	6.625E-1 (pos.48033551)	7.431E-1 (pos.48033551)	7.273E-1 (pos.48033551)	9.197E-1 (pos.48033551)	7.426E-1 (pos.48033551)	ADP binding,ATP binding,ATPase activity,DNA repair,DNA-dependent ATPase activity,Golgi apparatus,MutLalpha complex binding,MutSalpha complex,cellular protein modification process,chromatin binding,chromosome,cytoplasm,cytosol,determination of adult lifespan,double-stranded DNA binding,four-way junction DNA binding,guanine/thymine mispair binding,intracellular membrane-bounded organelle,intrinsic …
chr2:61719379		PASS		<CNV>	CNV	.	XPO1		117			1.71	2p15(61719379-61719496)x1.71		XPO1							5%:1.08, 95%:2.7
chr2:61719471	T/T	PASS	T	A,C,G	REF		XPO1	XPO1:exonic:NM_003400.3	0					HS	COSM146109;COSM3953051;COSM1291526		A=0.00, C=0.00, G=0.00			1714	T=1.0, A=0.0, C=0.0, G=0.0		-	15	NM_003400.3			7.94				CRM1 C terminal,Exportin 1-like protein,Importin-beta N-terminal domain	rs1057520010															Cajal body,RNA binding,Ran GTPase binding,annulate lamellae,cytoplasm,cytosol,host cell,intracellular,intracellular membrane-bounded organelle,intracellular protein transport,intracellular ribonucleoprotein complex,intracellular transport of virus,kinetochore,mRNA transport,membrane,negative regulation of transcription from RNA polymerase II promoter,nuclear envelope,nuclear export signal recepto…
chr2:61719472	C/C	PASS	C	G,T	REF		XPO1	XPO1:exonic:NM_003400.3	0					HS	COSM1716538;COSM96797		G=0.06, T=0.00			1714	C=0.9994, G=6.0E-4, T=0.0		-	15	NM_003400.3			7.72				CRM1 C terminal,Exportin 1-like protein,Importin-beta N-terminal domain	rs1057520009															Cajal body,RNA binding,Ran GTPase binding,annulate lamellae,cytoplasm,cytosol,host cell,intracellular,intracellular membrane-bounded organelle,intracellular protein transport,intracellular ribonucleoprotein complex,intracellular transport of virus,kinetochore,mRNA transport,membrane,negative regulation of transcription from RNA polymerase II promoter,nuclear envelope,nuclear export signal recepto…
chr2:178098711		PASS		<CNV>	CNV	.	NFE2L2		266			1.94	2q31.2(178098711-178098977)x1.94		NFE2L2							5%:1.4, 95%:2.68
chr2:178098799	T/T	PASS	T	A,G	REF		NFE2L2	NFE2L2:exonic:NM_006164.4	0					HS	COSM132860;COSM251434		A=0.00, G=0.00			2000	T=1.0, A=0.0, G=0.0		-	2	NM_006164.4			1.91				Basic region leucine zipper,bZIP Maf transcription factor,bZIP transcription factor																DNA binding,DNA binding transcription factor activity,Golgi apparatus,PERK-mediated unfolded protein response,RNA polymerase II activating transcription factor binding,RNA polymerase II distal enhancer sequence-specific DNA binding,aflatoxin catabolic process,aging,cell redox homeostasis,cellular response to angiotensin,cellular response to drug,cellular response to fluid shear stress,cellular re…
chr2:178098800	T/T	PASS	T	A,C,G	REF		NFE2L2	NFE2L2:exonic:NM_006164.4	0					HS	COSM132962;COSM132853;COSM1631471		A=0.05, C=0.00, G=0.00			2000	T=0.9995, A=5.0E-4, C=0.0, G=0.0		-	2	NM_006164.4			7.5				Basic region leucine zipper,bZIP Maf transcription factor,bZIP transcription factor																DNA binding,DNA binding transcription factor activity,Golgi apparatus,PERK-mediated unfolded protein response,RNA polymerase II activating transcription factor binding,RNA polymerase II distal enhancer sequence-specific DNA binding,aflatoxin catabolic process,aging,cell redox homeostasis,cellular response to angiotensin,cellular response to drug,cellular response to fluid shear stress,cellular re…
chr2:178098801	C/C	PASS	C	G	REF		NFE2L2	NFE2L2:exonic:NM_006164.4	0					HS	COSM131265		0.00			2000	C=1.0, G=0.0		-	2	NM_006164.4			7.3				Basic region leucine zipper,bZIP Maf transcription factor,bZIP transcription factor																DNA binding,DNA binding transcription factor activity,Golgi apparatus,PERK-mediated unfolded protein response,RNA polymerase II activating transcription factor binding,RNA polymerase II distal enhancer sequence-specific DNA binding,aflatoxin catabolic process,aging,cell redox homeostasis,cellular response to angiotensin,cellular response to drug,cellular response to fluid shear stress,cellular re…
chr2:178098803	C/C	PASS	C	A,T	REF		NFE2L2	NFE2L2:exonic:NM_006164.4	0					HS	COSM132961;COSM132957		A=0.00, T=0.00			2000	C=1.0, A=0.0, T=0.0		-	2	NM_006164.4			7.3				Basic region leucine zipper,bZIP Maf transcription factor,bZIP transcription factor																DNA binding,DNA binding transcription factor activity,Golgi apparatus,PERK-mediated unfolded protein response,RNA polymerase II activating transcription factor binding,RNA polymerase II distal enhancer sequence-specific DNA binding,aflatoxin catabolic process,aging,cell redox homeostasis,cellular response to angiotensin,cellular response to drug,cellular response to fluid shear stress,cellular re…
chr2:178098804	C/C	PASS	C	A,G,T	REF		NFE2L2	NFE2L2:exonic:NM_006164.4	0					HS	COSM1009929;COSM5437128;COSM717624		A=0.00, G=0.00, T=0.00			2000	C=1.0, A=0.0, G=0.0, T=0.0		-	2	NM_006164.4			7.3				Basic region leucine zipper,bZIP Maf transcription factor,bZIP transcription factor																DNA binding,DNA binding transcription factor activity,Golgi apparatus,PERK-mediated unfolded protein response,RNA polymerase II activating transcription factor binding,RNA polymerase II distal enhancer sequence-specific DNA binding,aflatoxin catabolic process,aging,cell redox homeostasis,cellular response to angiotensin,cellular response to drug,cellular response to fluid shear stress,cellular re…
chr2:178098806	G/G	PASS	G	A,C,T	REF		NFE2L2	NFE2L2:exonic:NM_006164.4	0					HS	COSM132857;COSM132861;COSM132964		A=0.00, C=0.00, T=0.00			1998	G=1.0, A=0.0, C=0.0, T=0.0		-	2	NM_006164.4			9.23				Basic region leucine zipper,bZIP Maf transcription factor,bZIP transcription factor																DNA binding,DNA binding transcription factor activity,Golgi apparatus,PERK-mediated unfolded protein response,RNA polymerase II activating transcription factor binding,RNA polymerase II distal enhancer sequence-specific DNA binding,aflatoxin catabolic process,aging,cell redox homeostasis,cellular response to angiotensin,cellular response to drug,cellular response to fluid shear stress,cellular re…
chr2:178098807	T/T	PASS	T	C,G	REF		NFE2L2	NFE2L2:exonic:NM_006164.4	0					HS	COSM3961573;COSM132988		C=0.15, G=0.00			1999	T=0.9985, C=0.0015, G=0.0		-	2	NM_006164.4			7.5				Basic region leucine zipper,bZIP Maf transcription factor,bZIP transcription factor																DNA binding,DNA binding transcription factor activity,Golgi apparatus,PERK-mediated unfolded protein response,RNA polymerase II activating transcription factor binding,RNA polymerase II distal enhancer sequence-specific DNA binding,aflatoxin catabolic process,aging,cell redox homeostasis,cellular response to angiotensin,cellular response to drug,cellular response to fluid shear stress,cellular re…
chr2:178098808	C/C	PASS	C	A	REF		NFE2L2	NFE2L2:exonic:NM_006164.4	0					HS	COSM4833370		0.00			2000	C=1.0, A=0.0		-	2	NM_006164.4			-0.01				Basic region leucine zipper,bZIP Maf transcription factor,bZIP transcription factor	rs1057519924															DNA binding,DNA binding transcription factor activity,Golgi apparatus,PERK-mediated unfolded protein response,RNA polymerase II activating transcription factor binding,RNA polymerase II distal enhancer sequence-specific DNA binding,aflatoxin catabolic process,aging,cell redox homeostasis,cellular response to angiotensin,cellular response to drug,cellular response to fluid shear stress,cellular re…
chr2:178098809	T/T	PASS	T	A,C	REF		NFE2L2	NFE2L2:exonic:NM_006164.4	0					HS	COSM1529470;COSM132960		A=0.00, C=0.05			1999	T=0.9995, A=0.0, C=5.0E-4		-	2	NM_006164.4			7.5				Basic region leucine zipper,bZIP Maf transcription factor,bZIP transcription factor	rs1057519923															DNA binding,DNA binding transcription factor activity,Golgi apparatus,PERK-mediated unfolded protein response,RNA polymerase II activating transcription factor binding,RNA polymerase II distal enhancer sequence-specific DNA binding,aflatoxin catabolic process,aging,cell redox homeostasis,cellular response to angiotensin,cellular response to drug,cellular response to fluid shear stress,cellular re…
chr2:178098810	C/C	PASS	C	G,T	REF		NFE2L2	NFE2L2:exonic:NM_006164.4	0					HS	COSM120958;COSM132851		G=0.00, T=0.05			1998	C=0.9995, G=0.0, T=5.0E-4		-	2	NM_006164.4			7.3				Basic region leucine zipper,bZIP Maf transcription factor,bZIP transcription factor	rs1057519922															DNA binding,DNA binding transcription factor activity,Golgi apparatus,PERK-mediated unfolded protein response,RNA polymerase II activating transcription factor binding,RNA polymerase II distal enhancer sequence-specific DNA binding,aflatoxin catabolic process,aging,cell redox homeostasis,cellular response to angiotensin,cellular response to drug,cellular response to fluid shear stress,cellular re…
chr2:178098814	A/A	PASS	A	T	REF		NFE2L2	NFE2L2:exonic:NM_006164.4	0					HS	COSM5048252		0.00			2000	A=1.0, T=0.0		-	2	NM_006164.4			0.45				Basic region leucine zipper,bZIP Maf transcription factor,bZIP transcription factor																DNA binding,DNA binding transcription factor activity,Golgi apparatus,PERK-mediated unfolded protein response,RNA polymerase II activating transcription factor binding,RNA polymerase II distal enhancer sequence-specific DNA binding,aflatoxin catabolic process,aging,cell redox homeostasis,cellular response to angiotensin,cellular response to drug,cellular response to fluid shear stress,cellular re…
chr2:178098815	T/T	PASS	T	A,C,G	REF		NFE2L2	NFE2L2:exonic:NM_006164.4	0					HS	COSM132859;COSM132850;COSM132958		A=0.00, C=0.05, G=0.00			1999	T=0.9995, A=0.0, C=5.0E-4, G=0.0		-	2	NM_006164.4			7.5				Basic region leucine zipper,bZIP Maf transcription factor,bZIP transcription factor																DNA binding,DNA binding transcription factor activity,Golgi apparatus,PERK-mediated unfolded protein response,RNA polymerase II activating transcription factor binding,RNA polymerase II distal enhancer sequence-specific DNA binding,aflatoxin catabolic process,aging,cell redox homeostasis,cellular response to angiotensin,cellular response to drug,cellular response to fluid shear stress,cellular re…
chr2:178098816	C/C	PASS	C	A,G,T	REF		NFE2L2	NFE2L2:exonic:NM_006164.4	0					HS	COSM2894777;COSM4831205;COSM132959		A=0.00, G=0.00, T=0.00			2000	C=1.0, A=0.0, G=0.0, T=0.0		-	2	NM_006164.4			7.3				Basic region leucine zipper,bZIP Maf transcription factor,bZIP transcription factor																DNA binding,DNA binding transcription factor activity,Golgi apparatus,PERK-mediated unfolded protein response,RNA polymerase II activating transcription factor binding,RNA polymerase II distal enhancer sequence-specific DNA binding,aflatoxin catabolic process,aging,cell redox homeostasis,cellular response to angiotensin,cellular response to drug,cellular response to fluid shear stress,cellular re…
chr2:178098944	C/C	PASS	C	A,G,T	REF		NFE2L2	NFE2L2:exonic:NM_006164.4	0					HS	COSM3961574;COSM132848;COSM132849		A=0.00, G=0.00, T=0.00			2000	C=1.0, A=0.0, G=0.0, T=0.0		-	2	NM_006164.4			7.49				Basic region leucine zipper,bZIP Maf transcription factor,bZIP transcription factor																DNA binding,DNA binding transcription factor activity,Golgi apparatus,PERK-mediated unfolded protein response,RNA polymerase II activating transcription factor binding,RNA polymerase II distal enhancer sequence-specific DNA binding,aflatoxin catabolic process,aging,cell redox homeostasis,cellular response to angiotensin,cellular response to drug,cellular response to fluid shear stress,cellular re…
chr2:178098945	G/G	PASS	G	C	REF		NFE2L2	NFE2L2:exonic:NM_006164.4	0					HS	COSM132847		0.00			1999	G=1.0, C=0.0		-	2	NM_006164.4			6.38				Basic region leucine zipper,bZIP Maf transcription factor,bZIP transcription factor	rs748696421							0.0 (pos.178098945)	0.0 (pos.178098945)	0.0 (pos.178098945)	0.0 (pos.178098945)	0.0 (pos.178098945)	0.0 (pos.178098945)	2.055E-4 (pos.178098945)	1.666E-5 (pos.178098945)	DNA binding,DNA binding transcription factor activity,Golgi apparatus,PERK-mediated unfolded protein response,RNA polymerase II activating transcription factor binding,RNA polymerase II distal enhancer sequence-specific DNA binding,aflatoxin catabolic process,aging,cell redox homeostasis,cellular response to angiotensin,cellular response to drug,cellular response to fluid shear stress,cellular re…
chr2:178098953	C/C	PASS	C	A,G,T	REF		NFE2L2	NFE2L2:exonic:NM_006164.4	0					HS	COSM1259060;COSM132956;COSM1613738		A=0.00, G=0.00, T=0.10			2000	C=0.999, A=0.0, G=0.0, T=0.001		-	2	NM_006164.4			5.76				Basic region leucine zipper,bZIP Maf transcription factor,bZIP transcription factor																DNA binding,DNA binding transcription factor activity,Golgi apparatus,PERK-mediated unfolded protein response,RNA polymerase II activating transcription factor binding,RNA polymerase II distal enhancer sequence-specific DNA binding,aflatoxin catabolic process,aging,cell redox homeostasis,cellular response to angiotensin,cellular response to drug,cellular response to fluid shear stress,cellular re…
chr2:178098954	C/C	PASS	C	G,T	REF		NFE2L2	NFE2L2:exonic:NM_006164.4	0					HS	COSM1162604;COSM88002		G=0.00, T=0.00			2000	C=1.0, G=0.0, T=0.0		-	2	NM_006164.4			7.49				Basic region leucine zipper,bZIP Maf transcription factor,bZIP transcription factor																DNA binding,DNA binding transcription factor activity,Golgi apparatus,PERK-mediated unfolded protein response,RNA polymerase II activating transcription factor binding,RNA polymerase II distal enhancer sequence-specific DNA binding,aflatoxin catabolic process,aging,cell redox homeostasis,cellular response to angiotensin,cellular response to drug,cellular response to fluid shear stress,cellular re…
chr2:178098956	A/A	PASS	A	C,G,T	REF		NFE2L2	NFE2L2:exonic:NM_006164.4	0					HS	COSM133706;OM3164;COSM476256		C=0.00, G=0.05, T=0.00			2000	A=0.9995, C=0.0, G=5.0E-4, T=0.0		-	2	NM_006164.4			8.96				Basic region leucine zipper,bZIP Maf transcription factor,bZIP transcription factor																DNA binding,DNA binding transcription factor activity,Golgi apparatus,PERK-mediated unfolded protein response,RNA polymerase II activating transcription factor binding,RNA polymerase II distal enhancer sequence-specific DNA binding,aflatoxin catabolic process,aging,cell redox homeostasis,cellular response to angiotensin,cellular response to drug,cellular response to fluid shear stress,cellular re…
chr2:178098957	G/G	PASS	G	A	REF		NFE2L2	NFE2L2:exonic:NM_006164.4	0					HS	COSM132854		0.00			2000	G=1.0, A=0.0		-	2	NM_006164.4			9.48				Basic region leucine zipper,bZIP Maf transcription factor,bZIP transcription factor																DNA binding,DNA binding transcription factor activity,Golgi apparatus,PERK-mediated unfolded protein response,RNA polymerase II activating transcription factor binding,RNA polymerase II distal enhancer sequence-specific DNA binding,aflatoxin catabolic process,aging,cell redox homeostasis,cellular response to angiotensin,cellular response to drug,cellular response to fluid shear stress,cellular re…
chr2:178098958	A/A	PASS	A	T	REF		NFE2L2	NFE2L2:exonic:NM_006164.4	0					HS	OM3165		0.00			2000	A=1.0, T=0.0		-	2	NM_006164.4			0.7				Basic region leucine zipper,bZIP Maf transcription factor,bZIP transcription factor																DNA binding,DNA binding transcription factor activity,Golgi apparatus,PERK-mediated unfolded protein response,RNA polymerase II activating transcription factor binding,RNA polymerase II distal enhancer sequence-specific DNA binding,aflatoxin catabolic process,aging,cell redox homeostasis,cellular response to angiotensin,cellular response to drug,cellular response to fluid shear stress,cellular re…
chr2:178098959	T/T	PASS	T	A,C,G	REF		NFE2L2	NFE2L2:exonic:NM_006164.4	0					HS	COSM2894782;COSM132858;COSM4778508		A=0.00, C=0.05, G=0.00			2000	T=0.9995, A=0.0, C=5.0E-4, G=0.0		-	2	NM_006164.4			7.7				Basic region leucine zipper,bZIP Maf transcription factor,bZIP transcription factor	rs1057519921															DNA binding,DNA binding transcription factor activity,Golgi apparatus,PERK-mediated unfolded protein response,RNA polymerase II activating transcription factor binding,RNA polymerase II distal enhancer sequence-specific DNA binding,aflatoxin catabolic process,aging,cell redox homeostasis,cellular response to angiotensin,cellular response to drug,cellular response to fluid shear stress,cellular re…
chr2:178098960	C/C	PASS	C	A,G,T	REF		NFE2L2	NFE2L2:exonic:NM_006164.4	0					HS	COSM132845;COSM124736;COSM124735		A=0.00, G=0.05, T=0.00			1998	C=0.9995, A=0.0, G=5.0E-4, T=0.0		-	2	NM_006164.4			7.49				Basic region leucine zipper,bZIP Maf transcription factor,bZIP transcription factor	rs1057519920															DNA binding,DNA binding transcription factor activity,Golgi apparatus,PERK-mediated unfolded protein response,RNA polymerase II activating transcription factor binding,RNA polymerase II distal enhancer sequence-specific DNA binding,aflatoxin catabolic process,aging,cell redox homeostasis,cellular response to angiotensin,cellular response to drug,cellular response to fluid shear stress,cellular re…
chr2:178098967	T/T	PASS	T	G	REF		NFE2L2	NFE2L2:exonic:NM_006164.4	0					HS	COSM3708113		0.00			2000	T=1.0, G=0.0		-	2	NM_006164.4			3.14				Basic region leucine zipper,bZIP Maf transcription factor,bZIP transcription factor																DNA binding,DNA binding transcription factor activity,Golgi apparatus,PERK-mediated unfolded protein response,RNA polymerase II activating transcription factor binding,RNA polymerase II distal enhancer sequence-specific DNA binding,aflatoxin catabolic process,aging,cell redox homeostasis,cellular response to angiotensin,cellular response to drug,cellular response to fluid shear stress,cellular re…
chr2:178098968	T/T	PASS	T	A,C,G	REF		NFE2L2	NFE2L2:exonic:NM_006164.4	0					HS	COSM717621;COSM5245520;COSM717622		A=0.05, C=0.00, G=0.00			2000	T=0.9995, A=5.0E-4, C=0.0, G=0.0		-	2	NM_006164.4			7.7				Basic region leucine zipper,bZIP Maf transcription factor,bZIP transcription factor																DNA binding,DNA binding transcription factor activity,Golgi apparatus,PERK-mediated unfolded protein response,RNA polymerase II activating transcription factor binding,RNA polymerase II distal enhancer sequence-specific DNA binding,aflatoxin catabolic process,aging,cell redox homeostasis,cellular response to angiotensin,cellular response to drug,cellular response to fluid shear stress,cellular re…
chr2:178098969	G/G	PASS	G	C,T	REF		NFE2L2	NFE2L2:exonic:NM_006164.4	0					HS	COSM132986;COSM1009931		C=0.05, T=0.00			2000	G=0.9995, C=5.0E-4, T=0.0		-	2	NM_006164.4			9.48				Basic region leucine zipper,bZIP Maf transcription factor,bZIP transcription factor																DNA binding,DNA binding transcription factor activity,Golgi apparatus,PERK-mediated unfolded protein response,RNA polymerase II activating transcription factor binding,RNA polymerase II distal enhancer sequence-specific DNA binding,aflatoxin catabolic process,aging,cell redox homeostasis,cellular response to angiotensin,cellular response to drug,cellular response to fluid shear stress,cellular re…
chr2:178098973	C/C	PASS	C	A,G	REF		NFE2L2	NFE2L2:exonic:NM_006164.4	0					HS	COSM132989;COSM132852		A=0.10, G=0.00			1999	C=0.999, A=0.001, G=0.0		-	2	NM_006164.4			7.49				Basic region leucine zipper,bZIP Maf transcription factor,bZIP transcription factor																DNA binding,DNA binding transcription factor activity,Golgi apparatus,PERK-mediated unfolded protein response,RNA polymerase II activating transcription factor binding,RNA polymerase II distal enhancer sequence-specific DNA binding,aflatoxin catabolic process,aging,cell redox homeostasis,cellular response to angiotensin,cellular response to drug,cellular response to fluid shear stress,cellular re…
chr2:178098975	A/A	PASS	A	G	REF		NFE2L2	NFE2L2:exonic:NM_006164.4	0					HS	COSM132985		0.00			1997	A=1.0, G=0.0		-	2	NM_006164.4			8.96				Basic region leucine zipper,bZIP Maf transcription factor,bZIP transcription factor																DNA binding,DNA binding transcription factor activity,Golgi apparatus,PERK-mediated unfolded protein response,RNA polymerase II activating transcription factor binding,RNA polymerase II distal enhancer sequence-specific DNA binding,aflatoxin catabolic process,aging,cell redox homeostasis,cellular response to angiotensin,cellular response to drug,cellular response to fluid shear stress,cellular re…
chr2:198266597		PASS		<CNV>	CNV	.	SF3B1		959			2.06	2q33.1(198266597-198267556)x2.06		SF3B1							5%:1.64, 95%:2.59
chr2:198266611	C/C	PASS	C	T	REF		SF3B1	SF3B1:exonic:NM_012433.3	0					HS	COSM145923		0.00			2000	C=1.0, T=0.0		-	16	NM_012433.3			7.76				Splicing factor 3B subunit 1	rs755415626							0.0 (pos.198266611)	0.0 (pos.198266611)	0.0 (pos.198266611)	0.0 (pos.198266611)	0.0 (pos.198266611)	3.02E-5 (pos.198266611)	0.0 (pos.198266611)	1.665E-5 (pos.198266611)	RNA binding,RNA splicing, via transesterification reactions,U11/U12 snRNP,U12-type spliceosomal complex,U2 snRNP,U2-type prespliceosome,catalytic step 2 spliceosome,mRNA binding,mRNA splicing, via spliceosome,nuclear speck,nucleoplasm,nucleus,positive regulation of gene expression, epigenetic,protein binding,spliceosomal complex,spliceosomal complex assembly
chr2:198266709	C/C	PASS	C	A,G	REF		SF3B1	SF3B1:exonic:NM_012433.3	0					HS	COSM1159841;COSM572730		A=0.00, G=0.05			2000	C=0.9995, A=0.0, G=5.0E-4		-	15	NM_012433.3			4.54				Splicing factor 3B subunit 1																RNA binding,RNA splicing, via transesterification reactions,U11/U12 snRNP,U12-type spliceosomal complex,U2 snRNP,U2-type prespliceosome,catalytic step 2 spliceosome,mRNA binding,mRNA splicing, via spliceosome,nuclear speck,nucleoplasm,nucleus,positive regulation of gene expression, epigenetic,protein binding,spliceosomal complex,spliceosomal complex assembly
chr2:198266710	T/T	PASS	T	G	REF		SF3B1	SF3B1:exonic:NM_012433.3	0					HS	COSM1614097		0.00			1997	T=1.0, G=0.0		-	15	NM_012433.3			7.57				Splicing factor 3B subunit 1																RNA binding,RNA splicing, via transesterification reactions,U11/U12 snRNP,U12-type spliceosomal complex,U2 snRNP,U2-type prespliceosome,catalytic step 2 spliceosome,mRNA binding,mRNA splicing, via spliceosome,nuclear speck,nucleoplasm,nucleus,positive regulation of gene expression, epigenetic,protein binding,spliceosomal complex,spliceosomal complex assembly
chr2:198266711	T/T	PASS	T	C,G	REF		SF3B1	SF3B1:exonic:NM_012433.3	0					HS	COSM5419581;COSM4930339		C=0.00, G=0.05			2000	T=0.9995, C=0.0, G=5.0E-4		-	15	NM_012433.3			7.57				Splicing factor 3B subunit 1																RNA binding,RNA splicing, via transesterification reactions,U11/U12 snRNP,U12-type spliceosomal complex,U2 snRNP,U2-type prespliceosome,catalytic step 2 spliceosome,mRNA binding,mRNA splicing, via spliceosome,nuclear speck,nucleoplasm,nucleus,positive regulation of gene expression, epigenetic,protein binding,spliceosomal complex,spliceosomal complex assembly
chr2:198266821	A/A	PASS	A	C,T	REF		SF3B1	SF3B1:exonic:NM_012433.3	0					HS	COSM1731980;COSM130407		C=0.00, T=0.00			2000	A=1.0, C=0.0, T=0.0		-	15	NM_012433.3			8.79				Splicing factor 3B subunit 1																RNA binding,RNA splicing, via transesterification reactions,U11/U12 snRNP,U12-type spliceosomal complex,U2 snRNP,U2-type prespliceosome,catalytic step 2 spliceosome,mRNA binding,mRNA splicing, via spliceosome,nuclear speck,nucleoplasm,nucleus,positive regulation of gene expression, epigenetic,protein binding,spliceosomal complex,spliceosomal complex assembly
chr2:198266822	T/T	PASS	T	A,C	REF		SF3B1	SF3B1:exonic:NM_012433.3	0					HS	COSM1159840;COSM132954		A=0.00, C=0.00			2000	T=1.0, A=0.0, C=0.0		-	15	NM_012433.3			7.56				Splicing factor 3B subunit 1																RNA binding,RNA splicing, via transesterification reactions,U11/U12 snRNP,U12-type spliceosomal complex,U2 snRNP,U2-type prespliceosome,catalytic step 2 spliceosome,mRNA binding,mRNA splicing, via spliceosome,nuclear speck,nucleoplasm,nucleus,positive regulation of gene expression, epigenetic,protein binding,spliceosomal complex,spliceosomal complex assembly
chr2:198266833	T/T	PASS	T	C	REF		SF3B1	SF3B1:exonic:NM_012433.3	0					HS	COSM3364476		0.00			2000	T=1.0, C=0.0		-	15	NM_012433.3			7.56				Splicing factor 3B subunit 1	rs1057519756															RNA binding,RNA splicing, via transesterification reactions,U11/U12 snRNP,U12-type spliceosomal complex,U2 snRNP,U2-type prespliceosome,catalytic step 2 spliceosome,mRNA binding,mRNA splicing, via spliceosome,nuclear speck,nucleoplasm,nucleus,positive regulation of gene expression, epigenetic,protein binding,spliceosomal complex,spliceosomal complex assembly
chr2:198266834	T/T	PASS	T	C	REF		SF3B1	SF3B1:exonic:NM_012433.3	0					HS	COSM84677		0.00			1999	T=1.0, C=0.0		-	15	NM_012433.3			7.56				Splicing factor 3B subunit 1	rs559063155		0.0					8.687E-5 (pos.198266834)	3.47E-4 (pos.198266834)	0.0 (pos.198266834)	0.0 (pos.198266834)	0.0 (pos.198266834)	2.856E-4 (pos.198266834)	2.901E-4 (pos.198266834)	2.149E-4 (pos.198266834)	RNA binding,RNA splicing, via transesterification reactions,U11/U12 snRNP,U12-type spliceosomal complex,U2 snRNP,U2-type prespliceosome,catalytic step 2 spliceosome,mRNA binding,mRNA splicing, via spliceosome,nuclear speck,nucleoplasm,nucleus,positive regulation of gene expression, epigenetic,protein binding,spliceosomal complex,spliceosomal complex assembly
chr2:198267359	C/C	PASS	C	A,G	REF		SF3B1	SF3B1:exonic:NM_012433.3	0					HS	COSM131557;COSM132937		A=0.05, G=0.00			2000	C=0.9995, A=5.0E-4, G=0.0		-	14	NM_012433.3			2.65				Splicing factor 3B subunit 1	rs377023736			1.0E-4	0.0	1.0E-4		0.0;0.0 (pos.198267359)	0.0;0.0 (pos.198267359)	0.0;0.0 (pos.198267359)	0.0;0.0 (pos.198267359)	6.058E-5;0.0 (pos.198267359)	7.494E-5;4.497E-5 (pos.198267359)	9.628E-5;0.0 (pos.198267359)	5.77E-5;2.473E-5 (pos.198267359)	RNA binding,RNA splicing, via transesterification reactions,U11/U12 snRNP,U12-type spliceosomal complex,U2 snRNP,U2-type prespliceosome,catalytic step 2 spliceosome,mRNA binding,mRNA splicing, via spliceosome,nuclear speck,nucleoplasm,nucleus,positive regulation of gene expression, epigenetic,protein binding,spliceosomal complex,spliceosomal complex assembly
chr2:198267360	T/T	PASS	T	A,C,G	REF		SF3B1	SF3B1:exonic:NM_012433.3	0					HS	COSM110698;COSM131553;COSM131556		A=0.00, C=0.20, G=0.00			1999	T=0.998, A=0.0, C=0.002, G=0.0		-	14	NM_012433.3			7.88				Splicing factor 3B subunit 1	rs374250186			1.0E-4	0.0	1.0E-4		8.669E-5;0.0 (pos.198267360)	0.0;0.0 (pos.198267360)	0.0;0.0 (pos.198267360)	0.0;0.0 (pos.198267360)	0.0;0.0 (pos.198267360)	4.497E-5;4.497E-5 (pos.198267360)	0.0;0.0 (pos.198267360)	3.297E-5;2.473E-5 (pos.198267360)	RNA binding,RNA splicing, via transesterification reactions,U11/U12 snRNP,U12-type spliceosomal complex,U2 snRNP,U2-type prespliceosome,catalytic step 2 spliceosome,mRNA binding,mRNA splicing, via spliceosome,nuclear speck,nucleoplasm,nucleus,positive regulation of gene expression, epigenetic,protein binding,spliceosomal complex,spliceosomal complex assembly
chr2:198267361	T/T	PASS	T	C,G	REF		SF3B1	SF3B1:exonic:NM_012433.3	0					HS	COSM110694;COSM132950		C=0.00, G=0.00			2000	T=1.0, C=0.0, G=0.0		-	14	NM_012433.3			7.88				Splicing factor 3B subunit 1	rs754688962							0.0 (pos.198267361)	0.0 (pos.198267361)	0.0 (pos.198267361)	0.0 (pos.198267361)	6.058E-5 (pos.198267361)	1.499E-5 (pos.198267361)	0.0 (pos.198267361)	1.648E-5 (pos.198267361)	RNA binding,RNA splicing, via transesterification reactions,U11/U12 snRNP,U12-type spliceosomal complex,U2 snRNP,U2-type prespliceosome,catalytic step 2 spliceosome,mRNA binding,mRNA splicing, via spliceosome,nuclear speck,nucleoplasm,nucleus,positive regulation of gene expression, epigenetic,protein binding,spliceosomal complex,spliceosomal complex assembly
chr2:198267371	G/G	PASS	G	C,T	REF		SF3B1	SF3B1:exonic:NM_012433.3	0					HS	COSM110692;COSM130416		C=0.00, T=0.00			1998	G=1.0, C=0.0, T=0.0		-	14	NM_012433.3			2.4				Splicing factor 3B subunit 1	rs778467242							0.0;0.0 (pos.198267371)	0.0;0.0 (pos.198267371)	0.0;0.0 (pos.198267371)	0.0;0.0 (pos.198267371)	0.0;0.0 (pos.198267371)	2.998E-5;1.499E-5 (pos.198267371)	0.0;0.0 (pos.198267371)	1.648E-5;8.242E-6 (pos.198267371)	RNA binding,RNA splicing, via transesterification reactions,U11/U12 snRNP,U12-type spliceosomal complex,U2 snRNP,U2-type prespliceosome,catalytic step 2 spliceosome,mRNA binding,mRNA splicing, via spliceosome,nuclear speck,nucleoplasm,nucleus,positive regulation of gene expression, epigenetic,protein binding,spliceosomal complex,spliceosomal complex assembly
chr2:198267373	G/G	PASS	G	C	REF		SF3B1	SF3B1:exonic:NM_012433.3	0					HS	COSM131560		0.05			2000	G=0.9995, C=5.0E-4		-	14	NM_012433.3			9.66				Splicing factor 3B subunit 1																RNA binding,RNA splicing, via transesterification reactions,U11/U12 snRNP,U12-type spliceosomal complex,U2 snRNP,U2-type prespliceosome,catalytic step 2 spliceosome,mRNA binding,mRNA splicing, via spliceosome,nuclear speck,nucleoplasm,nucleus,positive regulation of gene expression, epigenetic,protein binding,spliceosomal complex,spliceosomal complex assembly
chr2:198267480	T/T	PASS	T	A	REF		SF3B1	SF3B1:exonic:NM_012433.3	0					HS	COSM1237927		0.00			1999	T=1.0, A=0.0		-	14	NM_012433.3			7.95				Splicing factor 3B subunit 1																RNA binding,RNA splicing, via transesterification reactions,U11/U12 snRNP,U12-type spliceosomal complex,U2 snRNP,U2-type prespliceosome,catalytic step 2 spliceosome,mRNA binding,mRNA splicing, via spliceosome,nuclear speck,nucleoplasm,nucleus,positive regulation of gene expression, epigenetic,protein binding,spliceosomal complex,spliceosomal complex assembly
chr2:198267481	T/T	PASS	T	A,C,G	REF		SF3B1	SF3B1:exonic:NM_012433.3	0					HS	COSM145920;COSM131555;COSM1291402		A=0.00, C=0.00, G=0.00			2000	T=1.0, A=0.0, C=0.0, G=0.0		-	14	NM_012433.3			7.95				Splicing factor 3B subunit 1	rs769888451							0.0 (pos.198267481)	0.0 (pos.198267481)	0.0 (pos.198267481)	0.0 (pos.198267481)	0.0 (pos.198267481)	1.499E-5 (pos.198267481)	0.0 (pos.198267481)	8.244E-6 (pos.198267481)	RNA binding,RNA splicing, via transesterification reactions,U11/U12 snRNP,U12-type spliceosomal complex,U2 snRNP,U2-type prespliceosome,catalytic step 2 spliceosome,mRNA binding,mRNA splicing, via spliceosome,nuclear speck,nucleoplasm,nucleus,positive regulation of gene expression, epigenetic,protein binding,spliceosomal complex,spliceosomal complex assembly
chr2:198267483	C/C	PASS	C	A,G,T	REF		SF3B1	SF3B1:exonic:NM_012433.3	0					HS	COSM110695;COSM132930;COSM255276		A=0.00, G=0.00, T=0.00			2000	C=1.0, A=0.0, G=0.0, T=0.0		-	14	NM_012433.3			7.73				Splicing factor 3B subunit 1	rs1057519961															RNA binding,RNA splicing, via transesterification reactions,U11/U12 snRNP,U12-type spliceosomal complex,U2 snRNP,U2-type prespliceosome,catalytic step 2 spliceosome,mRNA binding,mRNA splicing, via spliceosome,nuclear speck,nucleoplasm,nucleus,positive regulation of gene expression, epigenetic,protein binding,spliceosomal complex,spliceosomal complex assembly
chr2:198267484	G/G	PASS	G	A,C,T	REF		SF3B1	SF3B1:exonic:NM_012433.3	0					HS	COSM110696;COSM1169490;COSM1658998		A=0.00, C=0.00, T=0.00			2000	G=1.0, A=0.0, C=0.0, T=0.0		-	14	NM_012433.3			4.68				Splicing factor 3B subunit 1	rs775623976							0.0 (pos.198267484)	0.0 (pos.198267484)	0.0 (pos.198267484)	0.0 (pos.198267484)	0.0 (pos.198267484)	2.998E-5 (pos.198267484)	0.0 (pos.198267484)	1.649E-5 (pos.198267484)	RNA binding,RNA splicing, via transesterification reactions,U11/U12 snRNP,U12-type spliceosomal complex,U2 snRNP,U2-type prespliceosome,catalytic step 2 spliceosome,mRNA binding,mRNA splicing, via spliceosome,nuclear speck,nucleoplasm,nucleus,positive regulation of gene expression, epigenetic,protein binding,spliceosomal complex,spliceosomal complex assembly
chr2:198267491	C/C	PASS	C	A,G	REF		SF3B1	SF3B1:exonic:NM_012433.3	0					HS	COSM110693;COSM132938		A=0.00, G=0.00			2000	C=1.0, A=0.0, G=0.0		-	14	NM_012433.3			-0.09				Splicing factor 3B subunit 1	rs763149798							0.0 (pos.198267491)	0.0 (pos.198267491)	0.0 (pos.198267491)	0.0 (pos.198267491)	0.0 (pos.198267491)	1.499E-5 (pos.198267491)	0.0 (pos.198267491)	8.244E-6 (pos.198267491)	RNA binding,RNA splicing, via transesterification reactions,U11/U12 snRNP,U12-type spliceosomal complex,U2 snRNP,U2-type prespliceosome,catalytic step 2 spliceosome,mRNA binding,mRNA splicing, via spliceosome,nuclear speck,nucleoplasm,nucleus,positive regulation of gene expression, epigenetic,protein binding,spliceosomal complex,spliceosomal complex assembly
chr2:198267492	T/T	PASS	T	A	REF		SF3B1	SF3B1:exonic:NM_012433.3	0					HS	COSM1159839		0.00			1997	T=1.0, A=0.0		-	14	NM_012433.3			7.95				Splicing factor 3B subunit 1																RNA binding,RNA splicing, via transesterification reactions,U11/U12 snRNP,U12-type spliceosomal complex,U2 snRNP,U2-type prespliceosome,catalytic step 2 spliceosome,mRNA binding,mRNA splicing, via spliceosome,nuclear speck,nucleoplasm,nucleus,positive regulation of gene expression, epigenetic,protein binding,spliceosomal complex,spliceosomal complex assembly
chr2:198267493	C/C	PASS	C	G	REF		SF3B1	SF3B1:exonic:NM_012433.3	0					HS	COSM3838223		0.00			2000	C=1.0, G=0.0		-	14	NM_012433.3			7.73				Splicing factor 3B subunit 1																RNA binding,RNA splicing, via transesterification reactions,U11/U12 snRNP,U12-type spliceosomal complex,U2 snRNP,U2-type prespliceosome,catalytic step 2 spliceosome,mRNA binding,mRNA splicing, via spliceosome,nuclear speck,nucleoplasm,nucleus,positive regulation of gene expression, epigenetic,protein binding,spliceosomal complex,spliceosomal complex assembly
chr2:209113084		PASS		<CNV>	CNV	.	IDH1		123			2.33	2q34(209113084-209113207)x2.33		IDH1							5%:1.47, 95%:3.68
chr2:209113111	AC/AC	PASS	AC	GT	REF		IDH1	IDH1:exonic:NM_005896.3	0					HS	COSM86993		0.00			1994	AC=1.0, GT=0.0		-	4	NM_005896.3			0.25, 6.09				Isocitrate/isopropylmalate dehydrogenase	rs121913500,rs753058442							0.0;0.0 (pos.209113112)	0.0;0.0 (pos.209113112)	0.0;0.0 (pos.209113112)	0.0;0.0 (pos.209113112)	0.0;0.0 (pos.209113112)	2.997E-5;1.499E-5 (pos.209113112)	0.0;0.0 (pos.209113112)	1.648E-5;8.238E-6 (pos.209113112)	(R)-2-hydroxyglutarate dehydrogenase activity,2-oxoglutarate metabolic process,NAD binding,NADP binding,NADPH regeneration,cadherin binding,cytoplasm,cytosol,extracellular exosome,extracellular region,female gonad development,ficolin-1-rich granule lumen,glutathione metabolic process,glyoxylate cycle,identical protein binding,isocitrate dehydrogenase (NADP+) activity,isocitrate metabolic process,…	2'-Monophosphoadenosine 5'-Diphosphoribose,Indocyanine green,Isocitric Acid
chr2:209113112	CG/CG	PASS	CG	AG,TG,AC,GA	REF		IDH1	IDH1:exonic:NM_005896.3	0					HS	COSM28750;COSM28746;COSM28751;COSM1169216		AG=0.00, TG=0.00, AC=0.00, GA=0.00			2000	CG=1.0, AG=0.0, TG=0.0, AC=0.0, GA=0.0		-	4	NM_005896.3			6.09, 7.06				Isocitrate/isopropylmalate dehydrogenase	rs121913499,rs121913500,rs753058442							0.0;0.0 (pos.209113112)	0.0;0.0 (pos.209113112)	0.0;0.0 (pos.209113112)	0.0;0.0 (pos.209113112)	0.0;0.0 (pos.209113112)	2.997E-5;1.499E-5 (pos.209113112)	0.0;0.0 (pos.209113112)	1.648E-5;8.238E-6 (pos.209113112)	(R)-2-hydroxyglutarate dehydrogenase activity,2-oxoglutarate metabolic process,NAD binding,NADP binding,NADPH regeneration,cadherin binding,cytoplasm,cytosol,extracellular exosome,extracellular region,female gonad development,ficolin-1-rich granule lumen,glutathione metabolic process,glyoxylate cycle,identical protein binding,isocitrate dehydrogenase (NADP+) activity,isocitrate metabolic process,…	2'-Monophosphoadenosine 5'-Diphosphoribose,Indocyanine green,Isocitric Acid
chr2:209113113	G/G	PASS	G	A,C,T	REF		IDH1	IDH1:exonic:NM_005896.3	0					HS	COSM28747;COSM28749;COSM28748		A=0.00, C=0.00, T=0.00			2000	G=1.0, A=0.0, C=0.0, T=0.0		-	4	NM_005896.3			7.06				Isocitrate/isopropylmalate dehydrogenase	rs121913499,rs753058442							0.0;0.0 (pos.209113112)	0.0;0.0 (pos.209113112)	0.0;0.0 (pos.209113112)	0.0;0.0 (pos.209113112)	0.0;0.0 (pos.209113112)	2.997E-5;1.499E-5 (pos.209113112)	0.0;0.0 (pos.209113112)	1.648E-5;8.238E-6 (pos.209113112)	(R)-2-hydroxyglutarate dehydrogenase activity,2-oxoglutarate metabolic process,NAD binding,NADP binding,NADPH regeneration,cadherin binding,cytoplasm,cytosol,extracellular exosome,extracellular region,female gonad development,ficolin-1-rich granule lumen,glutathione metabolic process,glyoxylate cycle,identical protein binding,isocitrate dehydrogenase (NADP+) activity,isocitrate metabolic process,…	2'-Monophosphoadenosine 5'-Diphosphoribose,Indocyanine green,Isocitric Acid
chr2:212248561		PASS		<CNV>	CNV	.	ERBB4		318.311kb			1.98	2q34(212248561-212566872)x1.98		ERBB4							5%:1.61, 95%:2.43
chr2:212248599	T/T	PASS	T	C,G	REF		ERBB4	ERBB4:exonic:NM_005235.2	0					HS	COSM1251441;COSM1251433		C=0.10, G=0.00			2000	T=0.999, C=0.001, G=0.0		-	28	NM_005235.2			3.95				Furin-like cysteine rich region,Growth factor receptor domain IV,Protein kinase domain,Protein tyrosine kinase,Receptor L domain																ATP binding,ERBB2 signaling pathway,MAPK cascade,Ras guanyl-nucleotide exchange factor activity,basolateral plasma membrane,cardiac muscle tissue regeneration,cell fate commitment,cell migration,cell proliferation,cellular response to epidermal growth factor stimulus,central nervous system morphogenesis,cytosol,embryonic pattern specification,epidermal growth factor receptor binding,extracellular…	Afatinib
chr2:212426689	TG/TG	PASS	TG	CC	REF		ERBB4	ERBB4:exonic:NM_005235.2	0					HS	MAN103		0.00			2000	TG=1.0, CC=0.0		-	20	NM_005235.2			5.08, 7.84				Furin-like cysteine rich region,Growth factor receptor domain IV,Protein kinase domain,Protein tyrosine kinase,Receptor L domain	rs769721175							0.0 (pos.212426689)	1.156E-4 (pos.212426689)	0.0 (pos.212426689)	0.0 (pos.212426689)	0.0 (pos.212426689)	0.0 (pos.212426689)	0.0 (pos.212426689)	8.238E-6 (pos.212426689)	ATP binding,ERBB2 signaling pathway,MAPK cascade,Ras guanyl-nucleotide exchange factor activity,basolateral plasma membrane,cardiac muscle tissue regeneration,cell fate commitment,cell migration,cell proliferation,cellular response to epidermal growth factor stimulus,central nervous system morphogenesis,cytosol,embryonic pattern specification,epidermal growth factor receptor binding,extracellular…	Afatinib
chr2:212488717	C/C	PASS	C	A	REF		ERBB4	ERBB4:exonic:NM_005235.2	0					HS	OM3150		0.00			2000	C=1.0, A=0.0		-	18	NM_005235.2			7.8				Furin-like cysteine rich region,Growth factor receptor domain IV,Protein kinase domain,Protein tyrosine kinase,Receptor L domain																ATP binding,ERBB2 signaling pathway,MAPK cascade,Ras guanyl-nucleotide exchange factor activity,basolateral plasma membrane,cardiac muscle tissue regeneration,cell fate commitment,cell migration,cell proliferation,cellular response to epidermal growth factor stimulus,central nervous system morphogenesis,cytosol,embryonic pattern specification,epidermal growth factor receptor binding,extracellular…	Afatinib
chr2:212488718	G/G	PASS	G	A	REF		ERBB4	ERBB4:exonic:NM_005235.2	0					HS	COSM160827		0.00			2000	G=1.0, A=0.0		-	18	NM_005235.2			7.84				Furin-like cysteine rich region,Growth factor receptor domain IV,Protein kinase domain,Protein tyrosine kinase,Receptor L domain	rs267599191															ATP binding,ERBB2 signaling pathway,MAPK cascade,Ras guanyl-nucleotide exchange factor activity,basolateral plasma membrane,cardiac muscle tissue regeneration,cell fate commitment,cell migration,cell proliferation,cellular response to epidermal growth factor stimulus,central nervous system morphogenesis,cytosol,embryonic pattern specification,epidermal growth factor receptor binding,extracellular…	Afatinib
chr3:10070319		PASS		<CNV>	CNV	.	FANCD2		72.68kb			2.49	3p25.3(10070319-10142999)x2.49	HS	FANCD2							5%:2.36, 95%:2.62												dgv762e201,esv2724891,esv4117,nsv1013567,nsv1013605,nsv1073204,nsv1078896,nsv1121603,nsv1136706,nsv1139088,nsv436362,nsv436869,nsv521391,nsv523205,nsv589648,nsv963293,nsv966989
chr3:10142949	T/T	PASS	C	T	SNV		FANCD2OS	FANCD2OS:intronic:NM_173472.1	1								99.04	p.?		1570	C=0.0096, T=0.9904		-		NM_173472.1	c.*577+2933G>A	unknown	2.0				FANCD2 opposite strand protein	rs3172417		0.215	0.4197	0.0878	0.3072	YES	1.951E-1 (pos.10142949)	1.219E-1 (pos.10142949)	3.659E-1 (pos.10142949)	4.713E-1 (pos.10142949)	2.345E-1 (pos.10142949)	4.262E-1 (pos.10142949)	7.522E-2 (pos.10142949)	3.281E-1 (pos.10142949)
chr3:12393077		PASS		<CNV>	CNV	.	PPARG		82.431kb			2.29	3p25.2(12393077-12475508)x2.29	HS	PPARG							5%:1.98, 95%:2.65												dgv763e201,dgv850e199,esv2661678,esv3595321,esv3595322,esv3595323,nsv1000995,nsv1112379,nsv1131682,nsv1147269,nsv7351
chr3:12632342		PASS		<CNV>	CNV	.	RAF1		13.423kb			2.22	3p25.2(12632342-12645765)x2.22		RAF1							5%:1.61, 95%:3.07
chr3:12632404	GG/GG	PASS	GG	CA	REF		RAF1	RAF1:exonic:NM_002880.3	0					HS	MAN9		0.00			1996	GG=1.0, CA=0.0		-	12	NM_002880.3			-1.6, 9.6				Kinase-like,Phorbol esters/diacylglycerol binding domain (C1 domain),Protein kinase domain,Protein tyrosine kinase,Raf-like Ras-binding domain																ATP binding,Golgi apparatus,MAP kinase kinase kinase activity,MAPK cascade,activation of MAPKK activity,activation of adenylate cyclase activity,apoptotic process,cell differentiation,cell proliferation,cytoplasm,cytosol,death-inducing signaling complex assembly,enzyme binding,face development,heart development,identical protein binding,insulin secretion involved in cellular response to glucose s…	Dabrafenib,LErafAON,Regorafenib,Sorafenib,XL281,iCo-007
chr3:12645699	G/G	PASS	G	A,C	REF		RAF1	RAF1:exonic:NM_002880.3	0					HS	COSM181063;COSM581519		A=0.10, C=0.00			1999	G=0.999, A=0.001, C=0.0		-	7	NM_002880.3			9.81				Kinase-like,Phorbol esters/diacylglycerol binding domain (C1 domain),Protein kinase domain,Protein tyrosine kinase,Raf-like Ras-binding domain	rs80338796							0.0 (pos.12645699)	0.0 (pos.12645699)	0.0 (pos.12645699)	0.0 (pos.12645699)	6.056E-5 (pos.12645699)	0.0 (pos.12645699)	0.0 (pos.12645699)	8.238E-6 (pos.12645699)	ATP binding,Golgi apparatus,MAP kinase kinase kinase activity,MAPK cascade,activation of MAPKK activity,activation of adenylate cyclase activity,apoptotic process,cell differentiation,cell proliferation,cytoplasm,cytosol,death-inducing signaling complex assembly,enzyme binding,face development,heart development,identical protein binding,insulin secretion involved in cellular response to glucose s…	Dabrafenib,LErafAON,Regorafenib,Sorafenib,XL281,iCo-007
chr3:37035028		PASS		<CNV>	CNV	.	MLH1		57.216kb			2.48	3p22.2(37035028-37092244)x2.48	HS	MLH1							5%:2.3, 95%:2.67												esv1133148,esv3568690,esv3595878,nsv1109507,nsv834662,nsv834663,nsv954463,nsv967004
chr3:37048633	A/G	PASS	A	G	SNV		MLH1	MLH1:intronic:NM_000249.3	1								48.23	p.?		1947	A=0.5177, G=0.4823		+		NM_000249.3	c.453+79A>G	unknown	0.54				DNA mismatch repair protein Mlh1 C-terminus,DNA mismatch repair protein, C-terminal domain,Histidine kinase-, DNA gyrase B-, and HSP90-like ATPase	rs4234259		0.309				YES									ATP binding,ATPase activity,MutLalpha complex,MutSalpha complex binding,chiasma,chromatin binding,double-strand break repair via nonhomologous end joining,female meiosis chromosome segregation,guanine/thymine mispair binding,intrinsic apoptotic signaling pathway in response to DNA damage,isotype switching,late recombination nodule,male germ cell nucleus,male meiosis chromosome segregation,meiotic…
chr3:37067097	A/T	PASS	A	T	SNV		MLH1	MLH1:intronic:NM_000249.3	1								80.80	p.?		125	A=0.1789, T=0.8211		+		NM_000249.3	c.1039-31A>T	unknown	-1.55				DNA mismatch repair protein Mlh1 C-terminus,DNA mismatch repair protein, C-terminal domain,Histidine kinase-, DNA gyrase B-, and HSP90-like ATPase	rs148615368,rs563315461,rs59684491,rs745689653,rs753198455,rs755745938,rs756911937,rs759939526,rs763206692,rs766706153,rs769851771,rs778381149						YES	0.0;0.0 (pos.37067096),0.0;0.0;0.0 (pos.37067092),0.0;0.0;0.0;0.0 (pos.37067093),0.0;0.0;0.0;0.0 (pos.37067097),0.0;2E-2 (pos.37067094),2.632E-2;0.0;0.0;0.0;0.0 (pos.37067095)	0.0;0.0 (pos.37067094),0.0;0.0;0.0 (pos.37067092),0.0;0.0;0.0;0.0 (pos.37067093),0.0;2.381E-2;2.381E-2;2.381E-2;0.0 (pos.37067095),1.5E-1;0.0;0.0;0.0 (pos.37067097),4.167E-2;0.0 (pos.37067096)	0.0;0.0 (pos.37067094),0.0;0.0 (pos.37067096),0.0;0.0;0.0 (pos.37067092),0.0;2.941E-2;0.0;0.0;0.0 (pos.37067095),1E-1;0.0;0.0;0.0 (pos.37067097),2.381E-2;2.381E-2;0.0;0.0 (pos.37067093)	(pos.37067094), (pos.37067095), (pos.37067096), (pos.37067097),0.0;0.0;0.0 (pos.37067092),0.0;1.667E-1;0.0;0.0 (pos.37067093)	0.0;1.074E-3;2.684E-4 (pos.37067092),0.0;4.428E-3;2.818E-3;4.026E-4;5.636E-3 (pos.37067095),3.086E-4;1.852E-3 (pos.37067094),4.738E-2;1.008E-3;2.016E-3;7.056E-3 (pos.37067097),5.702E-3;6.603E-3;3.001E-4;3.001E-4 (pos.37067093),8.023E-3;0.0 (pos.37067096)	0.0;2.188E-3;2.188E-3 (pos.37067092),1.016E-2;1.694E-2;6.775E-4;0.0 (pos.37067093),1.709E-3;7.692E-3 (pos.37067094),2.733E-2;0.0 (pos.37067096),2.953E-3;1.181E-2;3.937E-3;9.843E-4;3.937E-3 (pos.37067095),8.193E-2;0.0;2.101E-3;2.101E-3 (pos.37067097)	0.0;5.952E-3;0.0 (pos.37067092),1.129E-1;0.0;0.0;0.0 (pos.37067097),1.515E-2;0.0 (pos.37067094),5.747E-3;1.149E-2;5.747E-3;0.0 (pos.37067093),9.615E-3;9.615E-3 (pos.37067096),9.615E-3;9.615E-3;2.885E-2;9.615E-3;0.0 (pos.37067095)	0.0;1.51E-3;8.386E-4 (pos.37067092),1.067E-3;3.414E-3 (pos.37067094),1.275E-2;2.601E-4 (pos.37067096),1.345E-3;6.993E-3;4.034E-3;1.076E-3;4.841E-3 (pos.37067095),6.131E-2;6.321E-4;1.896E-3;5.057E-3 (pos.37067097),6.958E-3;9.857E-3;5.798E-4;1.933E-4 (pos.37067093)	ATP binding,ATPase activity,MutLalpha complex,MutSalpha complex binding,chiasma,chromatin binding,double-strand break repair via nonhomologous end joining,female meiosis chromosome segregation,guanine/thymine mispair binding,intrinsic apoptotic signaling pathway in response to DNA damage,isotype switching,late recombination nodule,male germ cell nucleus,male meiosis chromosome segregation,meiotic…
chr3:38181919		PASS		<CNV>	CNV	.	MYD88		734			2.61	3p22.2(38181919-38182653)x2.61		MYD88							5%:1.89, 95%:3.61
chr3:38182032	C/C	PASS	C	G	REF		MYD88	MYD88:exonic:NM_001172567.1	0					HS	COSM85944		0.05			2000	C=0.9995, G=5.0E-4		+	3	NM_001172567.1			7.38				Death domain,TIR domain
chr3:38182641	T/T	PASS	T	C	REF		MYD88	MYD88:exonic:NM_001172567.1	0					HS	COSM85940		0.05			2000	T=0.9995, C=5.0E-4		+	5	NM_001172567.1			7.64				Death domain,TIR domain	rs387907272		0.0					0.0 (pos.38182641)	1.156E-4 (pos.38182641)	0.0 (pos.38182641)	1.512E-4 (pos.38182641)	0.0 (pos.38182641)	1.499E-4 (pos.38182641)	0.0 (pos.38182641)	9.885E-5 (pos.38182641)
chr3:41266009		PASS		<CNV>	CNV	.	CTNNB1		2.855kb			2.52	3p22.1(41266009-41268864)x2.52		CTNNB1							5%:1.93, 95%:3.28
chr3:41266017	C/C	PASS	C	T	REF		CTNNB1	CTNNB1:exonic:NM_001904.3	0					HS	COSM27278		0.00			2000	C=1.0, T=0.0		+	3	NM_001904.3			7.82				Armadillo/beta-catenin-like repeat																DNA binding transcription factor activity,I-SMAD binding,RNA polymerase II activating transcription factor binding,RNA polymerase II core promoter proximal region sequence-specific DNA binding,RNA polymerase II core promoter sequence-specific DNA binding,RNA polymerase II transcription factor binding,SMAD binding,Scrib-APC-beta-catenin complex,T cell differentiation in thymus,Wnt signaling pathwa…	Urea
chr3:41266097	G/G	PASS	G	A,C,T	REF		CTNNB1	CTNNB1:exonic:NM_001904.3	0					HS	COSM5672;COSM5668;COSM5661		A=0.00, C=0.00, T=0.00			2000	G=1.0, A=0.0, C=0.0, T=0.0		+	3	NM_001904.3			9.87				Armadillo/beta-catenin-like repeat	rs28931588															DNA binding transcription factor activity,I-SMAD binding,RNA polymerase II activating transcription factor binding,RNA polymerase II core promoter proximal region sequence-specific DNA binding,RNA polymerase II core promoter sequence-specific DNA binding,RNA polymerase II transcription factor binding,SMAD binding,Scrib-APC-beta-catenin complex,T cell differentiation in thymus,Wnt signaling pathwa…	Urea
chr3:41266098	A/A	PASS	A	C,G,T	REF		CTNNB1	CTNNB1:exonic:NM_001904.3	0					HS	COSM5690;COSM5681;COSM5691		C=0.00, G=0.05, T=0.00			2000	A=0.9995, C=0.0, G=5.0E-4, T=0.0		+	3	NM_001904.3			9.34				Armadillo/beta-catenin-like repeat	rs121913396															DNA binding transcription factor activity,I-SMAD binding,RNA polymerase II activating transcription factor binding,RNA polymerase II core promoter proximal region sequence-specific DNA binding,RNA polymerase II core promoter sequence-specific DNA binding,RNA polymerase II transcription factor binding,SMAD binding,Scrib-APC-beta-catenin complex,T cell differentiation in thymus,Wnt signaling pathwa…	Urea
chr3:41266099	C/C	PASS	C	A,G	REF		CTNNB1	CTNNB1:exonic:NM_001904.3	0					HS	COSM5766;COSM22939		A=0.00, G=0.00			2000	C=1.0, A=0.0, G=0.0		+	3	NM_001904.3			0.68				Armadillo/beta-catenin-like repeat																DNA binding transcription factor activity,I-SMAD binding,RNA polymerase II activating transcription factor binding,RNA polymerase II core promoter proximal region sequence-specific DNA binding,RNA polymerase II core promoter sequence-specific DNA binding,RNA polymerase II transcription factor binding,SMAD binding,Scrib-APC-beta-catenin complex,T cell differentiation in thymus,Wnt signaling pathwa…	Urea
chr3:41266100	TC/TC	PASS	TC	AA,AC,CC,CT,GC	REF		CTNNB1	CTNNB1:exonic:NM_001904.3	0					HS	COSM27311;COSM5682;COSM5683;COSM6099;COSM6098		AA=0.00, AC=0.00, CC=0.05, CT=0.00, GC=0.00			1999	TC=0.9995, AA=0.0, AC=0.0, CC=5.0E-4, CT=0.0, GC=0.0		+	3	NM_001904.3			8.04, 7.82				Armadillo/beta-catenin-like repeat	rs1057519886,rs121913400															DNA binding transcription factor activity,I-SMAD binding,RNA polymerase II activating transcription factor binding,RNA polymerase II core promoter proximal region sequence-specific DNA binding,RNA polymerase II core promoter sequence-specific DNA binding,RNA polymerase II transcription factor binding,SMAD binding,Scrib-APC-beta-catenin complex,T cell differentiation in thymus,Wnt signaling pathwa…	Urea
chr3:41266101	C/C	PASS	C	A,G,T	REF		CTNNB1	CTNNB1:exonic:NM_001904.3	0					HS	COSM5673;COSM5677;COSM5669		A=0.00, G=0.00, T=0.00			2000	C=1.0, A=0.0, G=0.0, T=0.0		+	3	NM_001904.3			7.82				Armadillo/beta-catenin-like repeat	rs121913400															DNA binding transcription factor activity,I-SMAD binding,RNA polymerase II activating transcription factor binding,RNA polymerase II core promoter proximal region sequence-specific DNA binding,RNA polymerase II core promoter sequence-specific DNA binding,RNA polymerase II transcription factor binding,SMAD binding,Scrib-APC-beta-catenin complex,T cell differentiation in thymus,Wnt signaling pathwa…	Urea
chr3:41266103	GG/GG	PASS	GG	AG,AT,CG	REF		CTNNB1	CTNNB1:exonic:NM_001904.3	0					HS	COSM5686;COSM5684;COSM1666841		AG=0.05, AT=0.00, CG=0.00			1997	GG=0.9995, AG=5.0E-4, AT=0.0, CG=0.0		+	3	NM_001904.3			9.87, 9.87				Armadillo/beta-catenin-like repeat	rs121913399,rs28931589							0.0 (pos.41266104)	0.0 (pos.41266104)	0.0 (pos.41266104)	0.0 (pos.41266104)	0.0 (pos.41266104)	0.0 (pos.41266104)	9.617E-5 (pos.41266104)	8.267E-6 (pos.41266104)	DNA binding transcription factor activity,I-SMAD binding,RNA polymerase II activating transcription factor binding,RNA polymerase II core promoter proximal region sequence-specific DNA binding,RNA polymerase II core promoter sequence-specific DNA binding,RNA polymerase II transcription factor binding,SMAD binding,Scrib-APC-beta-catenin complex,T cell differentiation in thymus,Wnt signaling pathwa…	Urea
chr3:41266104	G/G	PASS	G	A,C,T	REF		CTNNB1	CTNNB1:exonic:NM_001904.3	0					HS	COSM5671;OM3166;COSM5670		A=0.05, C=0.00, T=0.00			2000	G=0.9995, A=5.0E-4, C=0.0, T=0.0		+	3	NM_001904.3			9.87				Armadillo/beta-catenin-like repeat	rs28931589							0.0 (pos.41266104)	0.0 (pos.41266104)	0.0 (pos.41266104)	0.0 (pos.41266104)	0.0 (pos.41266104)	0.0 (pos.41266104)	9.617E-5 (pos.41266104)	8.267E-6 (pos.41266104)	DNA binding transcription factor activity,I-SMAD binding,RNA polymerase II activating transcription factor binding,RNA polymerase II core promoter proximal region sequence-specific DNA binding,RNA polymerase II core promoter sequence-specific DNA binding,RNA polymerase II transcription factor binding,SMAD binding,Scrib-APC-beta-catenin complex,T cell differentiation in thymus,Wnt signaling pathwa…	Urea
chr3:41266106	A/A	PASS	A	G	REF		CTNNB1	CTNNB1:exonic:NM_001904.3	0					HS	COSM1566774		0.00			2000	A=1.0, G=0.0		+	3	NM_001904.3			9.34				Armadillo/beta-catenin-like repeat																DNA binding transcription factor activity,I-SMAD binding,RNA polymerase II activating transcription factor binding,RNA polymerase II core promoter proximal region sequence-specific DNA binding,RNA polymerase II core promoter sequence-specific DNA binding,RNA polymerase II transcription factor binding,SMAD binding,Scrib-APC-beta-catenin complex,T cell differentiation in thymus,Wnt signaling pathwa…	Urea
chr3:41266107	TC/TC	PASS	TC	AA,AC,CC,GC	REF		CTNNB1	CTNNB1:exonic:NM_001904.3	0					HS	COSM5695;COSM13168;COSM5674;COSM28727		AA=0.00, AC=0.00, CC=0.00, GC=0.00			1999	TC=1.0, AA=0.0, AC=0.0, CC=0.0, GC=0.0		+	3	NM_001904.3			8.04, 3.34				Armadillo/beta-catenin-like repeat																DNA binding transcription factor activity,I-SMAD binding,RNA polymerase II activating transcription factor binding,RNA polymerase II core promoter proximal region sequence-specific DNA binding,RNA polymerase II core promoter sequence-specific DNA binding,RNA polymerase II transcription factor binding,SMAD binding,Scrib-APC-beta-catenin complex,T cell differentiation in thymus,Wnt signaling pathwa…	Urea
chr3:41266108	C/C	PASS	C	G	REF		CTNNB1	CTNNB1:exonic:NM_001904.3	0					HS	COSM28711		0.00			2000	C=1.0, G=0.0		+	3	NM_001904.3			3.34				Armadillo/beta-catenin-like repeat																DNA binding transcription factor activity,I-SMAD binding,RNA polymerase II activating transcription factor binding,RNA polymerase II core promoter proximal region sequence-specific DNA binding,RNA polymerase II core promoter sequence-specific DNA binding,RNA polymerase II transcription factor binding,SMAD binding,Scrib-APC-beta-catenin complex,T cell differentiation in thymus,Wnt signaling pathwa…	Urea
chr3:41266109	C/C	PASS	C	T	REF		CTNNB1	CTNNB1:exonic:NM_001904.3	0					HS	COSM5703		0.00			2000	C=1.0, T=0.0		+	3	NM_001904.3			7.82				Armadillo/beta-catenin-like repeat																DNA binding transcription factor activity,I-SMAD binding,RNA polymerase II activating transcription factor binding,RNA polymerase II core promoter proximal region sequence-specific DNA binding,RNA polymerase II core promoter sequence-specific DNA binding,RNA polymerase II transcription factor binding,SMAD binding,Scrib-APC-beta-catenin complex,T cell differentiation in thymus,Wnt signaling pathwa…	Urea
chr3:41266110	A/A	PASS	A	C,G	REF		CTNNB1	CTNNB1:exonic:NM_001904.3	0					HS	COSM5678;COSM27378		C=0.00, G=0.00			1999	A=1.0, C=0.0, G=0.0		+	3	NM_001904.3			9.34				Armadillo/beta-catenin-like repeat																DNA binding transcription factor activity,I-SMAD binding,RNA polymerase II activating transcription factor binding,RNA polymerase II core promoter proximal region sequence-specific DNA binding,RNA polymerase II core promoter sequence-specific DNA binding,RNA polymerase II transcription factor binding,SMAD binding,Scrib-APC-beta-catenin complex,T cell differentiation in thymus,Wnt signaling pathwa…	Urea
chr3:41266112	T/T	PASS	T	A,C,G	REF		CTNNB1	CTNNB1:exonic:NM_001904.3	0					HS	COSM5729;COSM5687;COSM5675		A=0.00, C=0.20, G=0.00			2000	T=0.998, A=0.0, C=0.002, G=0.0		+	3	NM_001904.3			8.04				Armadillo/beta-catenin-like repeat	rs121913228															DNA binding transcription factor activity,I-SMAD binding,RNA polymerase II activating transcription factor binding,RNA polymerase II core promoter proximal region sequence-specific DNA binding,RNA polymerase II core promoter sequence-specific DNA binding,RNA polymerase II transcription factor binding,SMAD binding,Scrib-APC-beta-catenin complex,T cell differentiation in thymus,Wnt signaling pathwa…	Urea
chr3:41266113	C/C	PASS	C	A,G,T	REF		CTNNB1	CTNNB1:exonic:NM_001904.3	0					HS	COSM5666;COSM5679;COSM5662		A=0.05, G=0.00, T=0.00			2000	C=0.9995, A=5.0E-4, G=0.0, T=0.0		+	3	NM_001904.3			7.82				Armadillo/beta-catenin-like repeat	rs121913403															DNA binding transcription factor activity,I-SMAD binding,RNA polymerase II activating transcription factor binding,RNA polymerase II core promoter proximal region sequence-specific DNA binding,RNA polymerase II core promoter sequence-specific DNA binding,RNA polymerase II transcription factor binding,SMAD binding,Scrib-APC-beta-catenin complex,T cell differentiation in thymus,Wnt signaling pathwa…	Urea
chr3:41266124	A/A	PASS	A	C,G,T	REF		CTNNB1	CTNNB1:exonic:NM_001904.3	0					HS	COSM5688;COSM5664;COSM5716		C=0.00, G=0.00, T=0.00			2000	A=1.0, C=0.0, G=0.0, T=0.0		+	3	NM_001904.3			9.34				Armadillo/beta-catenin-like repeat	rs121913412															DNA binding transcription factor activity,I-SMAD binding,RNA polymerase II activating transcription factor binding,RNA polymerase II core promoter proximal region sequence-specific DNA binding,RNA polymerase II core promoter sequence-specific DNA binding,RNA polymerase II transcription factor binding,SMAD binding,Scrib-APC-beta-catenin complex,T cell differentiation in thymus,Wnt signaling pathwa…	Urea
chr3:41266125	C/C	PASS	C	A,G,T	REF		CTNNB1	CTNNB1:exonic:NM_001904.3	0					HS	COSM5730;COSM5701;COSM5676		A=0.00, G=0.00, T=0.00			2000	C=1.0, A=0.0, G=0.0, T=0.0		+	3	NM_001904.3			7.82				Armadillo/beta-catenin-like repeat	rs121913413															DNA binding transcription factor activity,I-SMAD binding,RNA polymerase II activating transcription factor binding,RNA polymerase II core promoter proximal region sequence-specific DNA binding,RNA polymerase II core promoter sequence-specific DNA binding,RNA polymerase II transcription factor binding,SMAD binding,Scrib-APC-beta-catenin complex,T cell differentiation in thymus,Wnt signaling pathwa…	Urea
chr3:41266133	CCTT/CCTT	PASS	CCTT	C	REF		CTNNB1	CTNNB1:exonic:NM_001904.3	0					HS	COSM6128		0.00			1993	CCTT=1.0, C=0.0		+	3	NM_001904.3			7.82, 7.82, -0.24, 8.04				Armadillo/beta-catenin-like repeat	rs121913407,rs587776850															DNA binding transcription factor activity,I-SMAD binding,RNA polymerase II activating transcription factor binding,RNA polymerase II core promoter proximal region sequence-specific DNA binding,RNA polymerase II core promoter sequence-specific DNA binding,RNA polymerase II transcription factor binding,SMAD binding,Scrib-APC-beta-catenin complex,T cell differentiation in thymus,Wnt signaling pathwa…	Urea
chr3:41266134	CTTCTCTGAGTGG/CTTCTCTGAGTGG	PASS	CTTCTCTGAGTGG	CTGG,C	REF		CTNNB1	CTNNB1:exonic:NM_001904.3	0					HS	COSM1617582;COSM5992		CTGG=0.00, C=0.00			1985	CTTCTCTGAGTGG=1.0, CTGG=0.0, C=0.0		+	3	NM_001904.3			7.82, -0.24, 8.04, 7.82, 0.11, 3.15, 8.04, 0.95, 9.34, 9.87, 0.59, 9.63, 9.63				Armadillo/beta-catenin-like repeat	rs121913407,rs121913409,rs587776850,rs777192093							0.0 (pos.41266141)	0.0 (pos.41266141)	0.0 (pos.41266141)	0.0 (pos.41266141)	0.0 (pos.41266141)	1.5E-5 (pos.41266141)	0.0 (pos.41266141)	8.258E-6 (pos.41266141)	DNA binding transcription factor activity,I-SMAD binding,RNA polymerase II activating transcription factor binding,RNA polymerase II core promoter proximal region sequence-specific DNA binding,RNA polymerase II core promoter sequence-specific DNA binding,RNA polymerase II transcription factor binding,SMAD binding,Scrib-APC-beta-catenin complex,T cell differentiation in thymus,Wnt signaling pathwa…	Urea
chr3:41266135	TTCTCTG/TTCTCTG	PASS	TTCTCTG	T	REF		CTNNB1	CTNNB1:exonic:NM_001904.3	0					HS	COSM6129		0.00			1991	TTCTCTG=1.0, T=0.0		+	3	NM_001904.3			-0.24, 8.04, 7.82, 0.11, 3.15, 8.04, 0.95				Armadillo/beta-catenin-like repeat	rs121913407,rs121913409,rs587776850,rs777192093							0.0 (pos.41266141)	0.0 (pos.41266141)	0.0 (pos.41266141)	0.0 (pos.41266141)	0.0 (pos.41266141)	1.5E-5 (pos.41266141)	0.0 (pos.41266141)	8.258E-6 (pos.41266141)	DNA binding transcription factor activity,I-SMAD binding,RNA polymerase II activating transcription factor binding,RNA polymerase II core promoter proximal region sequence-specific DNA binding,RNA polymerase II core promoter sequence-specific DNA binding,RNA polymerase II transcription factor binding,SMAD binding,Scrib-APC-beta-catenin complex,T cell differentiation in thymus,Wnt signaling pathwa…	Urea
chr3:41266136	TCTCTGA/TCTCTGA	PASS	TCTCTGA	ACTCTGA,CCTCTGA,GCTCTGA,GAGTTGA,TTGA,T	REF		CTNNB1	CTNNB1:exonic:NM_001904.3	0					HS	COSM5719;COSM5663;COSM5685;COSM86011;COSM6131;COSM28708		ACTCTGA=0.00, CCTCTGA=0.05, GCTCTGA=0.00, GAGTTGA=0.00, TTGA=0.00, T=0.00			1988	TCTCTGA=0.9995, ACTCTGA=0.0, CCTCTGA=5.0E-4, GCTCTGA=0.0, GAGTTGA=0.0, TTGA=0.0, T=0.0		+	3	NM_001904.3			8.04, 7.82, 0.11, 3.15, 8.04, 0.95, 9.34				Armadillo/beta-catenin-like repeat	rs121913407,rs121913409,rs587776850,rs777192093							0.0 (pos.41266141)	0.0 (pos.41266141)	0.0 (pos.41266141)	0.0 (pos.41266141)	0.0 (pos.41266141)	1.5E-5 (pos.41266141)	0.0 (pos.41266141)	8.258E-6 (pos.41266141)	DNA binding transcription factor activity,I-SMAD binding,RNA polymerase II activating transcription factor binding,RNA polymerase II core promoter proximal region sequence-specific DNA binding,RNA polymerase II core promoter sequence-specific DNA binding,RNA polymerase II transcription factor binding,SMAD binding,Scrib-APC-beta-catenin complex,T cell differentiation in thymus,Wnt signaling pathwa…	Urea
chr3:41266137	CTCTGAG/CTCTGAG	PASS	CTCTGAG	ATCTGAG,C,GTCTGAG,TTCTGAG	REF		CTNNB1	CTNNB1:exonic:NM_001904.3	0					HS	COSM5692;COSM5689;COSM5667;COSM6132		ATCTGAG=0.05, C=0.00, GTCTGAG=0.00, TTCTGAG=0.00			1991	CTCTGAG=0.9995, ATCTGAG=5.0E-4, C=0.0, GTCTGAG=0.0, TTCTGAG=0.0		+	3	NM_001904.3			7.82, 0.11, 3.15, 8.04, 0.95, 9.34, 9.87				Armadillo/beta-catenin-like repeat	rs121913409,rs777192093							0.0 (pos.41266141)	0.0 (pos.41266141)	0.0 (pos.41266141)	0.0 (pos.41266141)	0.0 (pos.41266141)	1.5E-5 (pos.41266141)	0.0 (pos.41266141)	8.258E-6 (pos.41266141)	DNA binding transcription factor activity,I-SMAD binding,RNA polymerase II activating transcription factor binding,RNA polymerase II core promoter proximal region sequence-specific DNA binding,RNA polymerase II core promoter sequence-specific DNA binding,RNA polymerase II transcription factor binding,SMAD binding,Scrib-APC-beta-catenin complex,T cell differentiation in thymus,Wnt signaling pathwa…	Urea
chr3:41268765	A/A	PASS	A	C	REF		CTNNB1	CTNNB1:exonic:NM_001904.3	0					HS	COSM4421324		0.00			1998	A=1.0, C=0.0		+	7	NM_001904.3			9.34				Armadillo/beta-catenin-like repeat																DNA binding transcription factor activity,I-SMAD binding,RNA polymerase II activating transcription factor binding,RNA polymerase II core promoter proximal region sequence-specific DNA binding,RNA polymerase II core promoter sequence-specific DNA binding,RNA polymerase II transcription factor binding,SMAD binding,Scrib-APC-beta-catenin complex,T cell differentiation in thymus,Wnt signaling pathwa…	Urea
chr3:41268766	A/A	PASS	A	C,T	REF		CTNNB1	CTNNB1:exonic:NM_001904.3	0					HS	COSM1725761;COSM17797		C=0.00, T=0.00			1999	A=1.0, C=0.0, T=0.0		+	7	NM_001904.3			9.34				Armadillo/beta-catenin-like repeat																DNA binding transcription factor activity,I-SMAD binding,RNA polymerase II activating transcription factor binding,RNA polymerase II core promoter proximal region sequence-specific DNA binding,RNA polymerase II core promoter sequence-specific DNA binding,RNA polymerase II transcription factor binding,SMAD binding,Scrib-APC-beta-catenin complex,T cell differentiation in thymus,Wnt signaling pathwa…	Urea
chr3:47058549		PASS		<CNV>	CNV	.	SETD2		146.933kb			2.43	3p21.31(47058549-47205482)x2.43	HS	SETD2							5%:2.33, 95%:2.54												esv2725239,esv3568733,esv3596073,nsv1002970,nsv1007714,nsv3801,nsv428417,nsv590210,nsv590211,nsv997261
chr3:47125385	G/A	PASS	G	A	SNV		SETD2	SETD2:exonic:NM_014159.6	1								51.20	p.Pro1962Leu		1996	G=0.488, A=0.512		-	12	NM_014159.6	c.5885C>T	missense	0.52		98.0	0.0	SET domain,SRI (Set2 Rpb1 interacting) domain,WW domain	rs4082155		0.47	0.4338	0.2862	0.4713	YES	5.059E-1;0.0 (pos.47125385)	5.424E-1;0.0 (pos.47125385)	5.617E-1;0.0 (pos.47125385)	6.053E-1;0.0 (pos.47125385)	5.471E-1;0.0 (pos.47125385)	5.672E-1;1.498E-5 (pos.47125385)	2.794E-1;1.922E-4 (pos.47125385)	5.342E-1;2.472E-5 (pos.47125385)	alpha-tubulin binding,angiogenesis,cell migration involved in vasculogenesis,chromosome,coronary vasculature morphogenesis,defense response to virus,embryonic cranial skeleton morphogenesis,embryonic placenta morphogenesis,endodermal cell differentiation,forebrain development,histone H3-K36 dimethylation,histone H3-K36 trimethylation,histone lysine methylation,histone methyltransferase activity (…
chr3:47144866	G/G	PASS	G	T	REF		SETD2	SETD2:exonic:NM_014159.6	0					HS	COSM1732130		0.00			1999	G=1.0, T=0.0		-	7	NM_014159.6			1.77				SET domain,SRI (Set2 Rpb1 interacting) domain,WW domain																alpha-tubulin binding,angiogenesis,cell migration involved in vasculogenesis,chromosome,coronary vasculature morphogenesis,defense response to virus,embryonic cranial skeleton morphogenesis,embryonic placenta morphogenesis,endodermal cell differentiation,forebrain development,histone H3-K36 dimethylation,histone H3-K36 trimethylation,histone lysine methylation,histone methyltransferase activity (…
chr3:47144867	T/T	PASS	T	C	REF		SETD2	SETD2:exonic:NM_014159.6	0					HS	COSM1617677		0.05			1998	T=0.9995, C=5.0E-4		-	7	NM_014159.6			7.64				SET domain,SRI (Set2 Rpb1 interacting) domain,WW domain																alpha-tubulin binding,angiogenesis,cell migration involved in vasculogenesis,chromosome,coronary vasculature morphogenesis,defense response to virus,embryonic cranial skeleton morphogenesis,embryonic placenta morphogenesis,endodermal cell differentiation,forebrain development,histone H3-K36 dimethylation,histone H3-K36 trimethylation,histone lysine methylation,histone methyltransferase activity (…
chr3:47144868	G/G	PASS	G	A	REF		SETD2	SETD2:exonic:NM_014159.6	0					HS	COSM419983		0.00			1998	G=1.0, A=0.0		-	7	NM_014159.6			9.4				SET domain,SRI (Set2 Rpb1 interacting) domain,WW domain																alpha-tubulin binding,angiogenesis,cell migration involved in vasculogenesis,chromosome,coronary vasculature morphogenesis,defense response to virus,embryonic cranial skeleton morphogenesis,embryonic placenta morphogenesis,endodermal cell differentiation,forebrain development,histone H3-K36 dimethylation,histone H3-K36 trimethylation,histone lysine methylation,histone methyltransferase activity (…
chr3:47162661	A/G	PASS	A	G	SNV		SETD2	SETD2:exonic:NM_014159.6	1								52.71	p.(=)		1996	A=0.4729, G=0.5271		-	3	NM_014159.6	c.3465T>C	synonymous	0.06				SET domain,SRI (Set2 Rpb1 interacting) domain,WW domain	rs6767907		0.322 (ref)	0.4088	0.2506	0.3552	YES	7.728E-1 (pos.47162661)	6.82E-1 (pos.47162661)	6.358E-1 (pos.47162661)	6.234E-1 (pos.47162661)	5.982E-1 (pos.47162661)	5.953E-1 (pos.47162661)	7.569E-1 (pos.47162661)	6.343E-1 (pos.47162661)	alpha-tubulin binding,angiogenesis,cell migration involved in vasculogenesis,chromosome,coronary vasculature morphogenesis,defense response to virus,embryonic cranial skeleton morphogenesis,embryonic placenta morphogenesis,endodermal cell differentiation,forebrain development,histone H3-K36 dimethylation,histone H3-K36 trimethylation,histone lysine methylation,histone methyltransferase activity (…
chr3:47164568	T/G	PASS	T	G	SNV		SETD2	SETD2:exonic:NM_014159.6	1								5.91	p.(=)		1995	T=0.9409, G=0.0591		-	3	NM_014159.6	c.1558A>C	synonymous	2.89				SET domain,SRI (Set2 Rpb1 interacting) domain,WW domain																alpha-tubulin binding,angiogenesis,cell migration involved in vasculogenesis,chromosome,coronary vasculature morphogenesis,defense response to virus,embryonic cranial skeleton morphogenesis,embryonic placenta morphogenesis,endodermal cell differentiation,forebrain development,histone H3-K36 dimethylation,histone H3-K36 trimethylation,histone lysine methylation,histone methyltransferase activity (…
chr3:47164572	A/G	PASS	A	G	SNV		SETD2	SETD2:exonic:NM_014159.6	1								6.15	p.(=)		2000	A=0.9385, G=0.0615		-	3	NM_014159.6	c.1554T>C	synonymous	-0.06				SET domain,SRI (Set2 Rpb1 interacting) domain,WW domain																alpha-tubulin binding,angiogenesis,cell migration involved in vasculogenesis,chromosome,coronary vasculature morphogenesis,defense response to virus,embryonic cranial skeleton morphogenesis,embryonic placenta morphogenesis,endodermal cell differentiation,forebrain development,histone H3-K36 dimethylation,histone H3-K36 trimethylation,histone lysine methylation,histone methyltransferase activity (…
chr3:47164602	G/T	PASS	G	T	SNV		SETD2	SETD2:exonic:NM_014159.6	1								6.37	p.(=)		1995	G=0.9363, T=0.0637		-	3	NM_014159.6	c.1524C>A	synonymous	0.58				SET domain,SRI (Set2 Rpb1 interacting) domain,WW domain																alpha-tubulin binding,angiogenesis,cell migration involved in vasculogenesis,chromosome,coronary vasculature morphogenesis,defense response to virus,embryonic cranial skeleton morphogenesis,embryonic placenta morphogenesis,endodermal cell differentiation,forebrain development,histone H3-K36 dimethylation,histone H3-K36 trimethylation,histone lysine methylation,histone methyltransferase activity (…
chr3:49412894		PASS		<CNV>	CNV	.	RHOA		124			2.94	3p21.31(49412894-49413018)x2.94		RHOA							5%:1.86, 95%:4.65
chr3:49412898	T/T	PASS	T	A,C,G	REF		RHOA	RHOA:exonic:NM_001664.3	0					HS	COSM3357717;COSM2849892;COSM2849893		A=0.00, C=0.00, G=0.00			1999	T=1.0, A=0.0, C=0.0, G=0.0		-	2	NM_001664.3			7.89				ADP-ribosylation factor family,Ras family,Ras of Complex, Roc, domain of DAPkinase	rs1057519954															G-protein coupled receptor signaling pathway,GTP binding,GTPase activity,Rho protein signal transduction,Roundabout signaling pathway,Wnt signaling pathway, planar cell polarity pathway,actin cytoskeleton organization,actin cytoskeleton reorganization,apical junction assembly,apical junction complex,apolipoprotein A-I-mediated signaling pathway,cell cortex,cell junction,cell junction assembly,cel…	Guanosine-5'-Diphosphate
chr3:49412904	T/T	PASS	T	A	REF		RHOA	RHOA:exonic:NM_001664.3	0					HS	COSM4771437		0.00			2000	T=1.0, A=0.0		-	2	NM_001664.3			7.91				ADP-ribosylation factor family,Ras family,Ras of Complex, Roc, domain of DAPkinase																G-protein coupled receptor signaling pathway,GTP binding,GTPase activity,Rho protein signal transduction,Roundabout signaling pathway,Wnt signaling pathway, planar cell polarity pathway,actin cytoskeleton organization,actin cytoskeleton reorganization,apical junction assembly,apical junction complex,apolipoprotein A-I-mediated signaling pathway,cell cortex,cell junction,cell junction assembly,cel…	Guanosine-5'-Diphosphate
chr3:49412905	C/C	PASS	C	G,T	REF		RHOA	RHOA:exonic:NM_001664.3	0					HS	COSM125851;COSM4118493		G=0.00, T=0.05			2000	C=0.9995, G=0.0, T=5.0E-4		-	2	NM_001664.3			7.69				ADP-ribosylation factor family,Ras family,Ras of Complex, Roc, domain of DAPkinase	rs1057519951															G-protein coupled receptor signaling pathway,GTP binding,GTPase activity,Rho protein signal transduction,Roundabout signaling pathway,Wnt signaling pathway, planar cell polarity pathway,actin cytoskeleton organization,actin cytoskeleton reorganization,apical junction assembly,apical junction complex,apolipoprotein A-I-mediated signaling pathway,cell cortex,cell junction,cell junction assembly,cel…	Guanosine-5'-Diphosphate
chr3:49412973	C/C	PASS	C	A	REF		RHOA	RHOA:exonic:NM_001664.3	0					HS	COSM78415		0.00			2000	C=1.0, A=0.0		-	2	NM_001664.3			7.65				ADP-ribosylation factor family,Ras family,Ras of Complex, Roc, domain of DAPkinase	rs11552761															G-protein coupled receptor signaling pathway,GTP binding,GTPase activity,Rho protein signal transduction,Roundabout signaling pathway,Wnt signaling pathway, planar cell polarity pathway,actin cytoskeleton organization,actin cytoskeleton reorganization,apical junction assembly,apical junction complex,apolipoprotein A-I-mediated signaling pathway,cell cortex,cell junction,cell junction assembly,cel…	Guanosine-5'-Diphosphate
chr3:49412977	A/A	PASS	A	G	REF		RHOA	RHOA:exonic:NM_001664.3	0					HS	COSM5415332		0.05			2000	A=0.9995, G=5.0E-4		-	2	NM_001664.3			9.14				ADP-ribosylation factor family,Ras family,Ras of Complex, Roc, domain of DAPkinase																G-protein coupled receptor signaling pathway,GTP binding,GTPase activity,Rho protein signal transduction,Roundabout signaling pathway,Wnt signaling pathway, planar cell polarity pathway,actin cytoskeleton organization,actin cytoskeleton reorganization,apical junction assembly,apical junction complex,apolipoprotein A-I-mediated signaling pathway,cell cortex,cell junction,cell junction assembly,cel…	Guanosine-5'-Diphosphate
chr3:49413009	C/C	PASS	C	A,T	REF		RHOA	RHOA:exonic:NM_001664.3	0					HS	COSM3940568;COSM190569		A=0.05, T=0.00			2000	C=0.9995, A=5.0E-4, T=0.0		-	2	NM_001664.3			7.65				ADP-ribosylation factor family,Ras family,Ras of Complex, Roc, domain of DAPkinase	rs1057519953															G-protein coupled receptor signaling pathway,GTP binding,GTPase activity,Rho protein signal transduction,Roundabout signaling pathway,Wnt signaling pathway, planar cell polarity pathway,actin cytoskeleton organization,actin cytoskeleton reorganization,apical junction assembly,apical junction complex,apolipoprotein A-I-mediated signaling pathway,cell cortex,cell junction,cell junction assembly,cel…	Guanosine-5'-Diphosphate
chr3:49413010	G/G	PASS	G	A	REF		RHOA	RHOA:exonic:NM_001664.3	0					HS	COSM446704		0.05			1999	G=0.9995, A=5.0E-4		-	2	NM_001664.3			0.91				ADP-ribosylation factor family,Ras family,Ras of Complex, Roc, domain of DAPkinase	rs1057519952															G-protein coupled receptor signaling pathway,GTP binding,GTPase activity,Rho protein signal transduction,Roundabout signaling pathway,Wnt signaling pathway, planar cell polarity pathway,actin cytoskeleton organization,actin cytoskeleton reorganization,apical junction assembly,apical junction complex,apolipoprotein A-I-mediated signaling pathway,cell cortex,cell junction,cell junction assembly,cel…	Guanosine-5'-Diphosphate
chr3:52436209		PASS		<CNV>	CNV	.	BAP1		7.8kb			2.36	3p21.1(52436209-52444009)x2.36	HS	BAP1							5%:2.18, 95%:2.55												dgv2525n106,nsv1073643,nsv834696,nsv834697,nsv954859
chr3:128199816		PASS		<CNV>	CNV	.	GATA2		3.049kb			1.27	3q21.3(128199816-128202865)x1.27		GATA2							5%:0.97, 95%:1.65
chr3:128199926	T/T	PASS	T	G	REF		GATA2	GATA2:exonic:NM_032638.4	0					HS	COSM479377		0.00			1766	T=1.0, G=0.0		-	6	NM_032638.4			6.2				GATA zinc finger	rs769419116							0.0 (pos.128199926)	1.466E-3 (pos.128199926)	0.0 (pos.128199926)	1.022E-3 (pos.128199926)	0.0 (pos.128199926)	1.939E-4 (pos.128199926)	1.043E-4 (pos.128199926)	2.771E-4 (pos.128199926)	C2H2 zinc finger domain binding,DNA binding transcription factor activity,GABAergic neuron differentiation,RNA polymerase II core promoter sequence-specific DNA binding,RNA polymerase II distal enhancer sequence-specific DNA binding,RNA polymerase II regulatory region sequence-specific DNA binding,RNA polymerase II transcription factor binding,blood coagulation,cell differentiation in hindbrain,c…
chr3:128200720	C/C	PASS	C	G,T	REF		GATA2	GATA2:exonic:NM_032638.4	0					HS	COSM255086;COSM87004		G=0.00, T=0.00			1998	C=1.0, G=0.0, T=0.0		-	5	NM_032638.4			7.75				GATA zinc finger	rs867160952,rs869320734															C2H2 zinc finger domain binding,DNA binding transcription factor activity,GABAergic neuron differentiation,RNA polymerase II core promoter sequence-specific DNA binding,RNA polymerase II distal enhancer sequence-specific DNA binding,RNA polymerase II regulatory region sequence-specific DNA binding,RNA polymerase II transcription factor binding,blood coagulation,cell differentiation in hindbrain,c…
chr3:128200721	G/G	PASS	G	C	REF		GATA2	GATA2:exonic:NM_032638.4	0					HS	COSM255085		0.00			2000	G=1.0, C=0.0		-	5	NM_032638.4			5.53				GATA zinc finger	rs869320734															C2H2 zinc finger domain binding,DNA binding transcription factor activity,GABAergic neuron differentiation,RNA polymerase II core promoter sequence-specific DNA binding,RNA polymerase II distal enhancer sequence-specific DNA binding,RNA polymerase II regulatory region sequence-specific DNA binding,RNA polymerase II transcription factor binding,blood coagulation,cell differentiation in hindbrain,c…
chr3:128200730	A/A	PASS	A	C	REF		GATA2	GATA2:exonic:NM_032638.4	0					HS	COSM41611		0.00			1998	A=1.0, C=0.0		-	5	NM_032638.4			6.04				GATA zinc finger	rs1060500091															C2H2 zinc finger domain binding,DNA binding transcription factor activity,GABAergic neuron differentiation,RNA polymerase II core promoter sequence-specific DNA binding,RNA polymerase II distal enhancer sequence-specific DNA binding,RNA polymerase II regulatory region sequence-specific DNA binding,RNA polymerase II transcription factor binding,blood coagulation,cell differentiation in hindbrain,c…
chr3:128202758	A/A	PASS	A	C,G,T	REF		GATA2	GATA2:exonic:NM_032638.4	0					HS	COSM255195;COSM249844;COSM255200		C=0.00, G=0.10, T=0.00			1993	A=0.999, C=0.0, G=0.001, T=0.0		-	4	NM_032638.4			9.32				GATA zinc finger																C2H2 zinc finger domain binding,DNA binding transcription factor activity,GABAergic neuron differentiation,RNA polymerase II core promoter sequence-specific DNA binding,RNA polymerase II distal enhancer sequence-specific DNA binding,RNA polymerase II regulatory region sequence-specific DNA binding,RNA polymerase II transcription factor binding,blood coagulation,cell differentiation in hindbrain,c…
chr3:128202759	G/G	PASS	G	A,C	REF		GATA2	GATA2:exonic:NM_032638.4	0					HS	COSM249853;COSM249849		A=0.05, C=0.00			2000	G=0.9995, A=5.0E-4, C=0.0		-	4	NM_032638.4			6.7				GATA zinc finger																C2H2 zinc finger domain binding,DNA binding transcription factor activity,GABAergic neuron differentiation,RNA polymerase II core promoter sequence-specific DNA binding,RNA polymerase II distal enhancer sequence-specific DNA binding,RNA polymerase II regulatory region sequence-specific DNA binding,RNA polymerase II transcription factor binding,blood coagulation,cell differentiation in hindbrain,c…
chr3:128202761	C/C	PASS	C	T	REF		GATA2	GATA2:exonic:NM_032638.4	0					HS	COSM249854		0.00			2000	C=1.0, T=0.0		-	4	NM_032638.4			7.8				GATA zinc finger																C2H2 zinc finger domain binding,DNA binding transcription factor activity,GABAergic neuron differentiation,RNA polymerase II core promoter sequence-specific DNA binding,RNA polymerase II distal enhancer sequence-specific DNA binding,RNA polymerase II regulatory region sequence-specific DNA binding,RNA polymerase II transcription factor binding,blood coagulation,cell differentiation in hindbrain,c…
chr3:128202767	G/G	PASS	G	A,C,T	REF		GATA2	GATA2:exonic:NM_032638.4	0					HS	COSM255084;COSM249850;COSM5031004		A=0.00, C=0.00, T=0.05			1997	G=0.9995, A=0.0, C=0.0, T=5.0E-4		-	4	NM_032638.4			9.84				GATA zinc finger																C2H2 zinc finger domain binding,DNA binding transcription factor activity,GABAergic neuron differentiation,RNA polymerase II core promoter sequence-specific DNA binding,RNA polymerase II distal enhancer sequence-specific DNA binding,RNA polymerase II regulatory region sequence-specific DNA binding,RNA polymerase II transcription factor binding,blood coagulation,cell differentiation in hindbrain,c…
chr3:128202768	C/C	PASS	C	T	REF		GATA2	GATA2:exonic:NM_032638.4	0					HS	COSM249847		0.00			2000	C=1.0, T=0.0		-	4	NM_032638.4			7.8				GATA zinc finger																C2H2 zinc finger domain binding,DNA binding transcription factor activity,GABAergic neuron differentiation,RNA polymerase II core promoter sequence-specific DNA binding,RNA polymerase II distal enhancer sequence-specific DNA binding,RNA polymerase II regulatory region sequence-specific DNA binding,RNA polymerase II transcription factor binding,blood coagulation,cell differentiation in hindbrain,c…
chr3:138374197		PASS		<CNV>	CNV	.	PIK3CB		103.897kb			1.65	3q22.3(138374197-138478094)x1.65	HS	PIK3CB							5%:1.44, 95%:1.89												dgv4908n100,esv2571713,esv3413413,esv3426153,nsv1000927,nsv428422,nsv591854
chr3:138374244	T/T	PASS	T	A,G	REF		PIK3CB	PIK3CB:exonic:NM_006219.2	0					HS	COSM228367;COSM3408278		A=0.00, G=0.00			2000	T=1.0, A=0.0, G=0.0		-	22	NM_006219.2			7.4				PI3-kinase family, p85-binding domain,PI3-kinase family, ras-binding domain,Phosphatidylinositol 3- and 4-kinase,Phosphoinositide 3-kinase C2,Phosphoinositide 3-kinase family, accessory domain (PIK domain)																1-phosphatidylinositol-3-kinase activity,1-phosphatidylinositol-4-phosphate 3-kinase activity,ATP binding,Fc-epsilon receptor signaling pathway,Fc-gamma receptor signaling pathway involved in phagocytosis,G-protein coupled receptor signaling pathway,T cell receptor signaling pathway,activation of MAPK activity,adaptive immune response,angiogenesis involved in wound healing,autophagy,axon guidance…	Caffeine,XL765
chr3:138374245	C/C	PASS	C	A,T	REF		PIK3CB	PIK3CB:exonic:NM_006219.2	0					HS	COSM1039050;OM3167		A=0.00, T=0.05			1998	C=0.9995, A=0.0, T=5.0E-4		-	22	NM_006219.2			7.2				PI3-kinase family, p85-binding domain,PI3-kinase family, ras-binding domain,Phosphatidylinositol 3- and 4-kinase,Phosphoinositide 3-kinase C2,Phosphoinositide 3-kinase family, accessory domain (PIK domain)																1-phosphatidylinositol-3-kinase activity,1-phosphatidylinositol-4-phosphate 3-kinase activity,ATP binding,Fc-epsilon receptor signaling pathway,Fc-gamma receptor signaling pathway involved in phagocytosis,G-protein coupled receptor signaling pathway,T cell receptor signaling pathway,activation of MAPK activity,adaptive immune response,angiogenesis involved in wound healing,autophagy,axon guidance…	Caffeine,XL765
chr3:138374292	T/T	PASS	T	C	REF		PIK3CB	PIK3CB:exonic:NM_006219.2	0					HS	COSM1495353		0.15			2000	T=0.9985, C=0.0015		-	22	NM_006219.2			7.87				PI3-kinase family, p85-binding domain,PI3-kinase family, ras-binding domain,Phosphatidylinositol 3- and 4-kinase,Phosphoinositide 3-kinase C2,Phosphoinositide 3-kinase family, accessory domain (PIK domain)																1-phosphatidylinositol-3-kinase activity,1-phosphatidylinositol-4-phosphate 3-kinase activity,ATP binding,Fc-epsilon receptor signaling pathway,Fc-gamma receptor signaling pathway involved in phagocytosis,G-protein coupled receptor signaling pathway,T cell receptor signaling pathway,activation of MAPK activity,adaptive immune response,angiogenesis involved in wound healing,autophagy,axon guidance…	Caffeine,XL765
chr3:138374293	C/C	PASS	C	T	REF		PIK3CB	PIK3CB:exonic:NM_006219.2	0					HS	COSM317875		0.00			1999	C=1.0, T=0.0		-	22	NM_006219.2			7.65				PI3-kinase family, p85-binding domain,PI3-kinase family, ras-binding domain,Phosphatidylinositol 3- and 4-kinase,Phosphoinositide 3-kinase C2,Phosphoinositide 3-kinase family, accessory domain (PIK domain)																1-phosphatidylinositol-3-kinase activity,1-phosphatidylinositol-4-phosphate 3-kinase activity,ATP binding,Fc-epsilon receptor signaling pathway,Fc-gamma receptor signaling pathway involved in phagocytosis,G-protein coupled receptor signaling pathway,T cell receptor signaling pathway,activation of MAPK activity,adaptive immune response,angiogenesis involved in wound healing,autophagy,axon guidance…	Caffeine,XL765
chr3:138374298	A/A	PASS	A	C	REF		PIK3CB	PIK3CB:exonic:NM_006219.2	0					HS	COSM3408280		0.00			1996	A=1.0, C=0.0		-	22	NM_006219.2			9.14				PI3-kinase family, p85-binding domain,PI3-kinase family, ras-binding domain,Phosphatidylinositol 3- and 4-kinase,Phosphoinositide 3-kinase C2,Phosphoinositide 3-kinase family, accessory domain (PIK domain)																1-phosphatidylinositol-3-kinase activity,1-phosphatidylinositol-4-phosphate 3-kinase activity,ATP binding,Fc-epsilon receptor signaling pathway,Fc-gamma receptor signaling pathway involved in phagocytosis,G-protein coupled receptor signaling pathway,T cell receptor signaling pathway,activation of MAPK activity,adaptive immune response,angiogenesis involved in wound healing,autophagy,axon guidance…	Caffeine,XL765
chr3:138417861	T/T	PASS	T	C	REF		PIK3CB	PIK3CB:exonic:NM_006219.2	0					HS	COSM5227862		0.00			1997	T=1.0, C=0.0		-	11	NM_006219.2			5.96				PI3-kinase family, p85-binding domain,PI3-kinase family, ras-binding domain,Phosphatidylinositol 3- and 4-kinase,Phosphoinositide 3-kinase C2,Phosphoinositide 3-kinase family, accessory domain (PIK domain)																1-phosphatidylinositol-3-kinase activity,1-phosphatidylinositol-4-phosphate 3-kinase activity,ATP binding,Fc-epsilon receptor signaling pathway,Fc-gamma receptor signaling pathway involved in phagocytosis,G-protein coupled receptor signaling pathway,T cell receptor signaling pathway,activation of MAPK activity,adaptive immune response,angiogenesis involved in wound healing,autophagy,axon guidance…	Caffeine,XL765
chr3:138478044	G/G	PASS	G	A	REF		PIK3CB	PIK3CB:exonic:NM_006219.2	0					HS	BT118		0.20			2000	G=0.998, A=0.002		-	1	NM_006219.2			5.09				PI3-kinase family, p85-binding domain,PI3-kinase family, ras-binding domain,Phosphatidylinositol 3- and 4-kinase,Phosphoinositide 3-kinase C2,Phosphoinositide 3-kinase family, accessory domain (PIK domain)	rs545189148		0.0					8.651E-5 (pos.138478044)	0.0 (pos.138478044)	0.0 (pos.138478044)	0.0 (pos.138478044)	1.213E-4 (pos.138478044)	3.002E-5 (pos.138478044)	0.0 (pos.138478044)	4.126E-5 (pos.138478044)	1-phosphatidylinositol-3-kinase activity,1-phosphatidylinositol-4-phosphate 3-kinase activity,ATP binding,Fc-epsilon receptor signaling pathway,Fc-gamma receptor signaling pathway involved in phagocytosis,G-protein coupled receptor signaling pathway,T cell receptor signaling pathway,activation of MAPK activity,adaptive immune response,angiogenesis involved in wound healing,autophagy,axon guidance…	Caffeine,XL765
chr3:138665155		PASS		<CNV>	CNV	.	FOXL2		130			2.43	3q22.3(138665155-138665285)x2.43		FOXL2							5%:1.54, 95%:3.84
chr3:138665160	T/C	PASS	T	C	SNV		FOXL2,FOXL2NB	FOXL2NB:upstream:NM_001040061.2, FOXL2:exonic:NM_023067.3	1								32.97	p.(=), p.?		1999	T=0.6703, C=0.3297		-, +	1	NM_023067.3, NM_001040061.2	c.405A>G, c.-1047T>C	synonymous, unknown	2.17				Forkhead domain																DNA binding,DNA binding transcription factor activity,RNA polymerase II core promoter proximal region sequence-specific DNA binding,RNA polymerase II transcription factor activity, sequence-specific DNA binding,anatomical structure morphogenesis,apoptotic DNA fragmentation,cell differentiation,cysteine-type endopeptidase regulator activity involved in apoptotic process,embryonic eye morphogenesis…
chr3:138665163	G/G	PASS	G	C	REF		FOXL2,FOXL2NB	FOXL2NB:upstream:NM_001040061.2, FOXL2:exonic:NM_023067.3	0					HS	COSM33661		0.00	p.?		2000	G=1.0, C=0.0		-, +	1	NM_023067.3, NM_001040061.2	c.-1044G>G	unknown	2.62				Forkhead domain	rs1057519865															DNA binding,DNA binding transcription factor activity,RNA polymerase II core promoter proximal region sequence-specific DNA binding,RNA polymerase II transcription factor activity, sequence-specific DNA binding,anatomical structure morphogenesis,apoptotic DNA fragmentation,cell differentiation,cysteine-type endopeptidase regulator activity involved in apoptotic process,embryonic eye morphogenesis…
chr3:138665165	A/A	PASS	A	G	REF		FOXL2,FOXL2NB	FOXL2NB:upstream:NM_001040061.2, FOXL2:exonic:NM_023067.3	0					HS	COSM1566233		0.00	p.?		2000	A=1.0, G=0.0		-, +	1	NM_023067.3, NM_001040061.2	c.-1042A>A	unknown	5.59				Forkhead domain																DNA binding,DNA binding transcription factor activity,RNA polymerase II core promoter proximal region sequence-specific DNA binding,RNA polymerase II transcription factor activity, sequence-specific DNA binding,anatomical structure morphogenesis,apoptotic DNA fragmentation,cell differentiation,cysteine-type endopeptidase regulator activity involved in apoptotic process,embryonic eye morphogenesis…
chr3:138665175	C/G	PASS	C	G	SNV		FOXL2,FOXL2NB	FOXL2NB:upstream:NM_001040061.2, FOXL2:exonic:NM_023067.3	1								32.92	p.(=), p.?		1999	C=0.6708, G=0.3292		-, +	1	NM_023067.3, NM_001040061.2	c.390G>C, c.-1032C>G	synonymous, unknown	0.91				Forkhead domain	rs746502857							0.0 (pos.138665175)	0.0 (pos.138665175)	0.0 (pos.138665175)	0.0 (pos.138665175)	6.095E-5 (pos.138665175)	0.0 (pos.138665175)	0.0 (pos.138665175)	8.441E-6 (pos.138665175)	DNA binding,DNA binding transcription factor activity,RNA polymerase II core promoter proximal region sequence-specific DNA binding,RNA polymerase II transcription factor activity, sequence-specific DNA binding,anatomical structure morphogenesis,apoptotic DNA fragmentation,cell differentiation,cysteine-type endopeptidase regulator activity involved in apoptotic process,embryonic eye morphogenesis…
chr3:138665213	C/C	PASS	C	T	REF		FOXL2,FOXL2NB	FOXL2NB:upstream:NM_001040061.2, FOXL2:exonic:NM_023067.3	0					HS	COSM3846363		0.00	p.?		1999	C=1.0, T=0.0		-, +	1	NM_023067.3, NM_001040061.2	c.-994C>C	unknown	7.26				Forkhead domain																DNA binding,DNA binding transcription factor activity,RNA polymerase II core promoter proximal region sequence-specific DNA binding,RNA polymerase II transcription factor activity, sequence-specific DNA binding,anatomical structure morphogenesis,apoptotic DNA fragmentation,cell differentiation,cysteine-type endopeptidase regulator activity involved in apoptotic process,embryonic eye morphogenesis…
chr3:138665268	T/C	PASS	T	C	SNV		FOXL2,FOXL2NB	FOXL2NB:upstream:NM_001040061.2, FOXL2:exonic:NM_023067.3	1								31.95	p.(=), p.?		2000	T=0.6805, C=0.3195		-, +	1	NM_023067.3, NM_001040061.2	c.297A>G, c.-939T>C	synonymous, unknown	1.35				Forkhead domain																DNA binding,DNA binding transcription factor activity,RNA polymerase II core promoter proximal region sequence-specific DNA binding,RNA polymerase II transcription factor activity, sequence-specific DNA binding,anatomical structure morphogenesis,apoptotic DNA fragmentation,cell differentiation,cysteine-type endopeptidase regulator activity involved in apoptotic process,embryonic eye morphogenesis…
chr3:138665283	A/G	PASS	A	G	SNV		FOXL2,FOXL2NB	FOXL2NB:upstream:NM_001040061.2, FOXL2:exonic:NM_023067.3	1								31.20	p.(=), p.?		1997	A=0.688, G=0.312		-, +	1	NM_023067.3, NM_001040061.2	c.282T>C, c.-924A>G	synonymous, unknown	4.2				Forkhead domain																DNA binding,DNA binding transcription factor activity,RNA polymerase II core promoter proximal region sequence-specific DNA binding,RNA polymerase II transcription factor activity, sequence-specific DNA binding,anatomical structure morphogenesis,apoptotic DNA fragmentation,cell differentiation,cysteine-type endopeptidase regulator activity involved in apoptotic process,embryonic eye morphogenesis…
chr3:142168234		PASS		<CNV>	CNV	.	ATR		129.327kb			1.6	3q23(142168234-142297561)x1.6	HS	ATR							5%:1.54, 95%:1.67												dgv827n67,nsv1123695,nsv523945,nsv528954,nsv591919
chr3:142266775	AAAAT/A	PASS	AAAAT	A	INDEL		ATR	ATR:intronic:NM_001184.3	4								11.92	p.?		2609	AAAAT=0.8808, A=0.1192		-		NM_001184.3	c.3172-23ATTTT>T	unknown	1.41, 1.63, 0.85, -2.8, -1.78				FAT domain,FATC domain,Phosphatidylinositol 3- and 4-kinase,UME (NUC010) domain	rs76852171,rs773243144,rs773986285		0.048				YES	0.0 (pos.142266775),0.0 (pos.142266779),1.988E-2 (pos.142266778)	0.0 (pos.142266775),0.0 (pos.142266779),2.475E-3 (pos.142266778)	0.0 (pos.142266775),0.0 (pos.142266779),3.846E-2 (pos.142266778)	0.0 (pos.142266775),1.617E-2 (pos.142266778),4.674E-4 (pos.142266779)	0.0 (pos.142266775),0.0 (pos.142266779),5.01E-2 (pos.142266778)	0.0 (pos.142266775),3.258E-5 (pos.142266779),3.539E-2 (pos.142266778)	0.0 (pos.142266779),1.048E-4 (pos.142266775),9.637E-2 (pos.142266778)	3.759E-2 (pos.142266778),4.433E-5 (pos.142266779),8.737E-6 (pos.142266775)	ATP binding,DNA binding,DNA damage checkpoint,DNA repair,DNA replication,Golgi apparatus,MutLalpha complex binding,MutSalpha complex binding,PML body,cell cycle,cellular response to DNA damage stimulus,cellular response to UV,cellular response to gamma radiation,chromosome,establishment of RNA localization to telomere,establishment of macromolecular complex localization to telomere,interstrand cr…
chr3:178916549		PASS		<CNV>	CNV	.	PIK3CA		35.565kb			2.35	3q26.32(178916549-178952114)x2.35	HS	PIK3CA							5%:2.05, 95%:2.7												dgv4999n100,dgv842n67,esv1007496,esv3893827,nsv1005062,nsv1161007,nsv819800,nsv979905
chr3:178916854	G/G	PASS	G	A	REF		PIK3CA	PIK3CA:exonic:NM_006218.3	0					HS	COSM27502		0.05			1985	G=0.9995, A=5.0E-4		+	2	NM_006218.3			7.57				PI3-kinase family, p85-binding domain,PI3-kinase family, ras-binding domain,Phosphatidylinositol 3- and 4-kinase,Phosphoinositide 3-kinase C2,Phosphoinositide 3-kinase family, accessory domain (PIK domain)	rs1057519929															1-phosphatidylinositol-3-kinase activity,1-phosphatidylinositol-4-phosphate 3-kinase activity,ATP binding,ERBB2 signaling pathway,Fc-epsilon receptor signaling pathway,Fc-gamma receptor signaling pathway involved in phagocytosis,G-protein coupled receptor signaling pathway,T cell costimulation,T cell receptor signaling pathway,activation of protein kinase activity,adaptive immune response,adipose…	(1S,6BR,9AS,11R,11BR)-9A,11B-DIMETHYL-1-(METHYLOXY)METHYL-3,6,9-TRIOXO-1,6,6B,7,8,9,9A,10,11,11B-DECAHYDRO-3H-FURO4,3,2-DEINDENO4,5-H2BENZOPYRAN-11-YL ACETATE,Caffeine,Pilaralisib,XL765
chr3:178916855	A/A	PASS	A	C	REF		PIK3CA	PIK3CA:exonic:NM_006218.3	0					HS	COSM5347052		0.00			1985	A=1.0, C=0.0		+	2	NM_006218.3			7.0				PI3-kinase family, p85-binding domain,PI3-kinase family, ras-binding domain,Phosphatidylinositol 3- and 4-kinase,Phosphoinositide 3-kinase C2,Phosphoinositide 3-kinase family, accessory domain (PIK domain)																1-phosphatidylinositol-3-kinase activity,1-phosphatidylinositol-4-phosphate 3-kinase activity,ATP binding,ERBB2 signaling pathway,Fc-epsilon receptor signaling pathway,Fc-gamma receptor signaling pathway involved in phagocytosis,G-protein coupled receptor signaling pathway,T cell costimulation,T cell receptor signaling pathway,activation of protein kinase activity,adaptive immune response,adipose…	(1S,6BR,9AS,11R,11BR)-9A,11B-DIMETHYL-1-(METHYLOXY)METHYL-3,6,9-TRIOXO-1,6,6B,7,8,9,9A,10,11,11B-DECAHYDRO-3H-FURO4,3,2-DEINDENO4,5-H2BENZOPYRAN-11-YL ACETATE,Caffeine,Pilaralisib,XL765
chr3:178916876	G/G	PASS	G	A	REF		PIK3CA	PIK3CA:exonic:NM_006218.3	0					HS	COSM746		0.00			2000	G=1.0, A=0.0		+	2	NM_006218.3			7.57				PI3-kinase family, p85-binding domain,PI3-kinase family, ras-binding domain,Phosphatidylinositol 3- and 4-kinase,Phosphoinositide 3-kinase C2,Phosphoinositide 3-kinase family, accessory domain (PIK domain)	rs121913287															1-phosphatidylinositol-3-kinase activity,1-phosphatidylinositol-4-phosphate 3-kinase activity,ATP binding,ERBB2 signaling pathway,Fc-epsilon receptor signaling pathway,Fc-gamma receptor signaling pathway involved in phagocytosis,G-protein coupled receptor signaling pathway,T cell costimulation,T cell receptor signaling pathway,activation of protein kinase activity,adaptive immune response,adipose…	(1S,6BR,9AS,11R,11BR)-9A,11B-DIMETHYL-1-(METHYLOXY)METHYL-3,6,9-TRIOXO-1,6,6B,7,8,9,9A,10,11,11B-DECAHYDRO-3H-FURO4,3,2-DEINDENO4,5-H2BENZOPYRAN-11-YL ACETATE,Caffeine,Pilaralisib,XL765
chr3:178916890	C/C	PASS	C	T	REF		PIK3CA	PIK3CA:exonic:NM_006218.3	0					HS	COSM27493		0.00			1999	C=1.0, T=0.0		+	2	NM_006218.3			0.91				PI3-kinase family, p85-binding domain,PI3-kinase family, ras-binding domain,Phosphatidylinositol 3- and 4-kinase,Phosphoinositide 3-kinase C2,Phosphoinositide 3-kinase family, accessory domain (PIK domain)																1-phosphatidylinositol-3-kinase activity,1-phosphatidylinositol-4-phosphate 3-kinase activity,ATP binding,ERBB2 signaling pathway,Fc-epsilon receptor signaling pathway,Fc-gamma receptor signaling pathway involved in phagocytosis,G-protein coupled receptor signaling pathway,T cell costimulation,T cell receptor signaling pathway,activation of protein kinase activity,adaptive immune response,adipose…	(1S,6BR,9AS,11R,11BR)-9A,11B-DIMETHYL-1-(METHYLOXY)METHYL-3,6,9-TRIOXO-1,6,6B,7,8,9,9A,10,11,11B-DECAHYDRO-3H-FURO4,3,2-DEINDENO4,5-H2BENZOPYRAN-11-YL ACETATE,Caffeine,Pilaralisib,XL765
chr3:178916891	G/G	PASS	G	A,C,T	REF		PIK3CA	PIK3CA:exonic:NM_006218.3	0					HS	COSM86041;COSM5170191;COSM1420743		A=0.00, C=0.05, T=0.00			1999	G=0.9995, A=0.0, C=5.0E-4, T=0.0		+	2	NM_006218.3			9.47				PI3-kinase family, p85-binding domain,PI3-kinase family, ras-binding domain,Phosphatidylinositol 3- and 4-kinase,Phosphoinositide 3-kinase C2,Phosphoinositide 3-kinase family, accessory domain (PIK domain)	rs1064793663															1-phosphatidylinositol-3-kinase activity,1-phosphatidylinositol-4-phosphate 3-kinase activity,ATP binding,ERBB2 signaling pathway,Fc-epsilon receptor signaling pathway,Fc-gamma receptor signaling pathway involved in phagocytosis,G-protein coupled receptor signaling pathway,T cell costimulation,T cell receptor signaling pathway,activation of protein kinase activity,adaptive immune response,adipose…	(1S,6BR,9AS,11R,11BR)-9A,11B-DIMETHYL-1-(METHYLOXY)METHYL-3,6,9-TRIOXO-1,6,6B,7,8,9,9A,10,11,11B-DECAHYDRO-3H-FURO4,3,2-DEINDENO4,5-H2BENZOPYRAN-11-YL ACETATE,Caffeine,Pilaralisib,XL765
chr3:178916916	A/T	PASS	A	T	SNV		PIK3CA	PIK3CA:exonic:NM_006218.3	1								20.76	p.(=)		1999	A=0.7924, T=0.2076		+	2	NM_006218.3	c.303A>T	synonymous	0.11				PI3-kinase family, p85-binding domain,PI3-kinase family, ras-binding domain,Phosphatidylinositol 3- and 4-kinase,Phosphoinositide 3-kinase C2,Phosphoinositide 3-kinase family, accessory domain (PIK domain)																1-phosphatidylinositol-3-kinase activity,1-phosphatidylinositol-4-phosphate 3-kinase activity,ATP binding,ERBB2 signaling pathway,Fc-epsilon receptor signaling pathway,Fc-gamma receptor signaling pathway involved in phagocytosis,G-protein coupled receptor signaling pathway,T cell costimulation,T cell receptor signaling pathway,activation of protein kinase activity,adaptive immune response,adipose…	(1S,6BR,9AS,11R,11BR)-9A,11B-DIMETHYL-1-(METHYLOXY)METHYL-3,6,9-TRIOXO-1,6,6B,7,8,9,9A,10,11,11B-DECAHYDRO-3H-FURO4,3,2-DEINDENO4,5-H2BENZOPYRAN-11-YL ACETATE,Caffeine,Pilaralisib,XL765
chr3:178916923	C/C	PASS	C	A	REF		PIK3CA	PIK3CA:exonic:NM_006218.3	0					HS	COSM1666660		0.00			1998	C=1.0, A=0.0		+	2	NM_006218.3			7.48				PI3-kinase family, p85-binding domain,PI3-kinase family, ras-binding domain,Phosphatidylinositol 3- and 4-kinase,Phosphoinositide 3-kinase C2,Phosphoinositide 3-kinase family, accessory domain (PIK domain)																1-phosphatidylinositol-3-kinase activity,1-phosphatidylinositol-4-phosphate 3-kinase activity,ATP binding,ERBB2 signaling pathway,Fc-epsilon receptor signaling pathway,Fc-gamma receptor signaling pathway involved in phagocytosis,G-protein coupled receptor signaling pathway,T cell costimulation,T cell receptor signaling pathway,activation of protein kinase activity,adaptive immune response,adipose…	(1S,6BR,9AS,11R,11BR)-9A,11B-DIMETHYL-1-(METHYLOXY)METHYL-3,6,9-TRIOXO-1,6,6B,7,8,9,9A,10,11,11B-DECAHYDRO-3H-FURO4,3,2-DEINDENO4,5-H2BENZOPYRAN-11-YL ACETATE,Caffeine,Pilaralisib,XL765
chr3:178916924	C/C	PASS	C	G,T	REF		PIK3CA	PIK3CA:exonic:NM_006218.3	0					HS	COSM747;COSM163485		G=0.00, T=0.00			2000	C=1.0, G=0.0, T=0.0		+	2	NM_006218.3			7.48				PI3-kinase family, p85-binding domain,PI3-kinase family, ras-binding domain,Phosphatidylinositol 3- and 4-kinase,Phosphoinositide 3-kinase C2,Phosphoinositide 3-kinase family, accessory domain (PIK domain)	rs863225060															1-phosphatidylinositol-3-kinase activity,1-phosphatidylinositol-4-phosphate 3-kinase activity,ATP binding,ERBB2 signaling pathway,Fc-epsilon receptor signaling pathway,Fc-gamma receptor signaling pathway involved in phagocytosis,G-protein coupled receptor signaling pathway,T cell costimulation,T cell receptor signaling pathway,activation of protein kinase activity,adaptive immune response,adipose…	(1S,6BR,9AS,11R,11BR)-9A,11B-DIMETHYL-1-(METHYLOXY)METHYL-3,6,9-TRIOXO-1,6,6B,7,8,9,9A,10,11,11B-DECAHYDRO-3H-FURO4,3,2-DEINDENO4,5-H2BENZOPYRAN-11-YL ACETATE,Caffeine,Pilaralisib,XL765
chr3:178916929	G/G	PASS	G	C	REF		PIK3CA	PIK3CA:exonic:NM_006218.3	0					HS	COSM86046		0.00			1999	G=1.0, C=0.0		+	2	NM_006218.3			9.47				PI3-kinase family, p85-binding domain,PI3-kinase family, ras-binding domain,Phosphatidylinositol 3- and 4-kinase,Phosphoinositide 3-kinase C2,Phosphoinositide 3-kinase family, accessory domain (PIK domain)	rs1057519931															1-phosphatidylinositol-3-kinase activity,1-phosphatidylinositol-4-phosphate 3-kinase activity,ATP binding,ERBB2 signaling pathway,Fc-epsilon receptor signaling pathway,Fc-gamma receptor signaling pathway involved in phagocytosis,G-protein coupled receptor signaling pathway,T cell costimulation,T cell receptor signaling pathway,activation of protein kinase activity,adaptive immune response,adipose…	(1S,6BR,9AS,11R,11BR)-9A,11B-DIMETHYL-1-(METHYLOXY)METHYL-3,6,9-TRIOXO-1,6,6B,7,8,9,9A,10,11,11B-DECAHYDRO-3H-FURO4,3,2-DEINDENO4,5-H2BENZOPYRAN-11-YL ACETATE,Caffeine,Pilaralisib,XL765
chr3:178916930	G/G	PASS	G	C,T	REF		PIK3CA	PIK3CA:exonic:NM_006218.3	0					HS	COSM166339;COSM748		C=0.00, T=0.00			2000	G=1.0, C=0.0, T=0.0		+	2	NM_006218.3			7.57				PI3-kinase family, p85-binding domain,PI3-kinase family, ras-binding domain,Phosphatidylinositol 3- and 4-kinase,Phosphoinositide 3-kinase C2,Phosphoinositide 3-kinase family, accessory domain (PIK domain)	rs1057519930															1-phosphatidylinositol-3-kinase activity,1-phosphatidylinositol-4-phosphate 3-kinase activity,ATP binding,ERBB2 signaling pathway,Fc-epsilon receptor signaling pathway,Fc-gamma receptor signaling pathway involved in phagocytosis,G-protein coupled receptor signaling pathway,T cell costimulation,T cell receptor signaling pathway,activation of protein kinase activity,adaptive immune response,adipose…	(1S,6BR,9AS,11R,11BR)-9A,11B-DIMETHYL-1-(METHYLOXY)METHYL-3,6,9-TRIOXO-1,6,6B,7,8,9,9A,10,11,11B-DECAHYDRO-3H-FURO4,3,2-DEINDENO4,5-H2BENZOPYRAN-11-YL ACETATE,Caffeine,Pilaralisib,XL765
chr3:178916936	G/G	PASS	G	A,C,T	REF		PIK3CA	PIK3CA:exonic:NM_006218.3	0					HS	COSM27497;COSM749;COSM729828		A=0.05, C=0.00, T=0.00			2000	G=0.9995, A=5.0E-4, C=0.0, T=0.0		+	2	NM_006218.3			7.63				PI3-kinase family, p85-binding domain,PI3-kinase family, ras-binding domain,Phosphatidylinositol 3- and 4-kinase,Phosphoinositide 3-kinase C2,Phosphoinositide 3-kinase family, accessory domain (PIK domain)	rs886042002															1-phosphatidylinositol-3-kinase activity,1-phosphatidylinositol-4-phosphate 3-kinase activity,ATP binding,ERBB2 signaling pathway,Fc-epsilon receptor signaling pathway,Fc-gamma receptor signaling pathway involved in phagocytosis,G-protein coupled receptor signaling pathway,T cell costimulation,T cell receptor signaling pathway,activation of protein kinase activity,adaptive immune response,adipose…	(1S,6BR,9AS,11R,11BR)-9A,11B-DIMETHYL-1-(METHYLOXY)METHYL-3,6,9-TRIOXO-1,6,6B,7,8,9,9A,10,11,11B-DECAHYDRO-3H-FURO4,3,2-DEINDENO4,5-H2BENZOPYRAN-11-YL ACETATE,Caffeine,Pilaralisib,XL765
chr3:178916937	TGAA/TGAA	PASS	TGAA	T	REF		PIK3CA	PIK3CA:exonic:NM_006218.3	0					HS	COSM24710		0.00			1994	TGAA=1.0, T=0.0		+	2	NM_006218.3			0.72, 7.57, 8.96, 1.78				PI3-kinase family, p85-binding domain,PI3-kinase family, ras-binding domain,Phosphatidylinositol 3- and 4-kinase,Phosphoinositide 3-kinase C2,Phosphoinositide 3-kinase family, accessory domain (PIK domain)	rs1060500031															1-phosphatidylinositol-3-kinase activity,1-phosphatidylinositol-4-phosphate 3-kinase activity,ATP binding,ERBB2 signaling pathway,Fc-epsilon receptor signaling pathway,Fc-gamma receptor signaling pathway involved in phagocytosis,G-protein coupled receptor signaling pathway,T cell costimulation,T cell receptor signaling pathway,activation of protein kinase activity,adaptive immune response,adipose…	(1S,6BR,9AS,11R,11BR)-9A,11B-DIMETHYL-1-(METHYLOXY)METHYL-3,6,9-TRIOXO-1,6,6B,7,8,9,9A,10,11,11B-DECAHYDRO-3H-FURO4,3,2-DEINDENO4,5-H2BENZOPYRAN-11-YL ACETATE,Caffeine,Pilaralisib,XL765
chr3:178916939	./.	NOCALL	AAGAAAAGAT	A	NOCALL	.&NODATA	PIK3CA	PIK3CA:exonic:NM_006218.3	0					HS	COSM445995		0.00			0	AAGAAAAGAT=0.0, A=0.0		+	2	NM_006218.3			8.96, 1.78, 7.63, 8.96, 0.8, 7.05, 7.06, 1.95, 8.96, 7.69				PI3-kinase family, p85-binding domain,PI3-kinase family, ras-binding domain,Phosphatidylinositol 3- and 4-kinase,Phosphoinositide 3-kinase C2,Phosphoinositide 3-kinase family, accessory domain (PIK domain)	rs1057519933,rs1057519934,rs1057519935,rs1060500031,rs863225460															1-phosphatidylinositol-3-kinase activity,1-phosphatidylinositol-4-phosphate 3-kinase activity,ATP binding,ERBB2 signaling pathway,Fc-epsilon receptor signaling pathway,Fc-gamma receptor signaling pathway involved in phagocytosis,G-protein coupled receptor signaling pathway,T cell costimulation,T cell receptor signaling pathway,activation of protein kinase activity,adaptive immune response,adipose…	(1S,6BR,9AS,11R,11BR)-9A,11B-DIMETHYL-1-(METHYLOXY)METHYL-3,6,9-TRIOXO-1,6,6B,7,8,9,9A,10,11,11B-DECAHYDRO-3H-FURO4,3,2-DEINDENO4,5-H2BENZOPYRAN-11-YL ACETATE,Caffeine,Pilaralisib,XL765
chr3:178916944	A/A	PASS	A	G	REF		PIK3CA	PIK3CA:exonic:NM_006218.3	0					HS	COSM13570		0.05			1999	A=0.9995, G=5.0E-4		+	2	NM_006218.3			7.05				PI3-kinase family, p85-binding domain,PI3-kinase family, ras-binding domain,Phosphatidylinositol 3- and 4-kinase,Phosphoinositide 3-kinase C2,Phosphoinositide 3-kinase family, accessory domain (PIK domain)	rs1057519933															1-phosphatidylinositol-3-kinase activity,1-phosphatidylinositol-4-phosphate 3-kinase activity,ATP binding,ERBB2 signaling pathway,Fc-epsilon receptor signaling pathway,Fc-gamma receptor signaling pathway involved in phagocytosis,G-protein coupled receptor signaling pathway,T cell costimulation,T cell receptor signaling pathway,activation of protein kinase activity,adaptive immune response,adipose…	(1S,6BR,9AS,11R,11BR)-9A,11B-DIMETHYL-1-(METHYLOXY)METHYL-3,6,9-TRIOXO-1,6,6B,7,8,9,9A,10,11,11B-DECAHYDRO-3H-FURO4,3,2-DEINDENO4,5-H2BENZOPYRAN-11-YL ACETATE,Caffeine,Pilaralisib,XL765
chr3:178916945	A/A	PASS	A	G	REF		PIK3CA	PIK3CA:exonic:NM_006218.3	0					HS	COSM14052		0.30			1999	A=0.997, G=0.003		+	2	NM_006218.3			7.06				PI3-kinase family, p85-binding domain,PI3-kinase family, ras-binding domain,Phosphatidylinositol 3- and 4-kinase,Phosphoinositide 3-kinase C2,Phosphoinositide 3-kinase family, accessory domain (PIK domain)	rs1057519935															1-phosphatidylinositol-3-kinase activity,1-phosphatidylinositol-4-phosphate 3-kinase activity,ATP binding,ERBB2 signaling pathway,Fc-epsilon receptor signaling pathway,Fc-gamma receptor signaling pathway involved in phagocytosis,G-protein coupled receptor signaling pathway,T cell costimulation,T cell receptor signaling pathway,activation of protein kinase activity,adaptive immune response,adipose…	(1S,6BR,9AS,11R,11BR)-9A,11B-DIMETHYL-1-(METHYLOXY)METHYL-3,6,9-TRIOXO-1,6,6B,7,8,9,9A,10,11,11B-DECAHYDRO-3H-FURO4,3,2-DEINDENO4,5-H2BENZOPYRAN-11-YL ACETATE,Caffeine,Pilaralisib,XL765
chr3:178916946	G/G	PASS	G	C,T	REF		PIK3CA	PIK3CA:exonic:NM_006218.3	0					HS	COSM12580;COSM27505		C=0.00, T=0.05			1999	G=0.9995, C=0.0, T=5.0E-4		+	2	NM_006218.3			1.95				PI3-kinase family, p85-binding domain,PI3-kinase family, ras-binding domain,Phosphatidylinositol 3- and 4-kinase,Phosphoinositide 3-kinase C2,Phosphoinositide 3-kinase family, accessory domain (PIK domain)	rs1057519934															1-phosphatidylinositol-3-kinase activity,1-phosphatidylinositol-4-phosphate 3-kinase activity,ATP binding,ERBB2 signaling pathway,Fc-epsilon receptor signaling pathway,Fc-gamma receptor signaling pathway involved in phagocytosis,G-protein coupled receptor signaling pathway,T cell costimulation,T cell receptor signaling pathway,activation of protein kinase activity,adaptive immune response,adipose…	(1S,6BR,9AS,11R,11BR)-9A,11B-DIMETHYL-1-(METHYLOXY)METHYL-3,6,9-TRIOXO-1,6,6B,7,8,9,9A,10,11,11B-DECAHYDRO-3H-FURO4,3,2-DEINDENO4,5-H2BENZOPYRAN-11-YL ACETATE,Caffeine,Pilaralisib,XL765
chr3:178917005	A/G	PASS	A	G	SNV		PIK3CA	PIK3CA:intronic:NM_006218.3	1								32.75	p.?		1997	A=0.6725, G=0.3275		+		NM_006218.3	c.352+40A>G	unknown	0.78				PI3-kinase family, p85-binding domain,PI3-kinase family, ras-binding domain,Phosphatidylinositol 3- and 4-kinase,Phosphoinositide 3-kinase C2,Phosphoinositide 3-kinase family, accessory domain (PIK domain)	rs3729674		0.273	0.1894	0.4163	0.2595	YES	2.088E-1 (pos.178917005)	1.025E-1 (pos.178917005)	2.111E-1 (pos.178917005)	1.629E-1 (pos.178917005)	2.48E-1 (pos.178917005)	2.006E-1 (pos.178917005)	4.305E-1 (pos.178917005)	2.156E-1 (pos.178917005)	1-phosphatidylinositol-3-kinase activity,1-phosphatidylinositol-4-phosphate 3-kinase activity,ATP binding,ERBB2 signaling pathway,Fc-epsilon receptor signaling pathway,Fc-gamma receptor signaling pathway involved in phagocytosis,G-protein coupled receptor signaling pathway,T cell costimulation,T cell receptor signaling pathway,activation of protein kinase activity,adaptive immune response,adipose…	(1S,6BR,9AS,11R,11BR)-9A,11B-DIMETHYL-1-(METHYLOXY)METHYL-3,6,9-TRIOXO-1,6,6B,7,8,9,9A,10,11,11B-DECAHYDRO-3H-FURO4,3,2-DEINDENO4,5-H2BENZOPYRAN-11-YL ACETATE,Caffeine,Pilaralisib,XL765
chr3:178917478	G/G	PASS	G	A	REF		PIK3CA	PIK3CA:exonic:NM_006218.3	0					HS	COSM751		0.05			1995	G=0.9995, A=5.0E-4		+	3	NM_006218.3			9.47				PI3-kinase family, p85-binding domain,PI3-kinase family, ras-binding domain,Phosphatidylinositol 3- and 4-kinase,Phosphoinositide 3-kinase C2,Phosphoinositide 3-kinase family, accessory domain (PIK domain)	rs587777790															1-phosphatidylinositol-3-kinase activity,1-phosphatidylinositol-4-phosphate 3-kinase activity,ATP binding,ERBB2 signaling pathway,Fc-epsilon receptor signaling pathway,Fc-gamma receptor signaling pathway involved in phagocytosis,G-protein coupled receptor signaling pathway,T cell costimulation,T cell receptor signaling pathway,activation of protein kinase activity,adaptive immune response,adipose…	(1S,6BR,9AS,11R,11BR)-9A,11B-DIMETHYL-1-(METHYLOXY)METHYL-3,6,9-TRIOXO-1,6,6B,7,8,9,9A,10,11,11B-DECAHYDRO-3H-FURO4,3,2-DEINDENO4,5-H2BENZOPYRAN-11-YL ACETATE,Caffeine,Pilaralisib,XL765
chr3:178921548	G/G	PASS	G	A	REF		PIK3CA	PIK3CA:exonic:NM_006218.3	0					HS	COSM253279		0.00			2000	G=1.0, A=0.0		+	5	NM_006218.3			9.36				PI3-kinase family, p85-binding domain,PI3-kinase family, ras-binding domain,Phosphatidylinositol 3- and 4-kinase,Phosphoinositide 3-kinase C2,Phosphoinositide 3-kinase family, accessory domain (PIK domain)	rs1057519942															1-phosphatidylinositol-3-kinase activity,1-phosphatidylinositol-4-phosphate 3-kinase activity,ATP binding,ERBB2 signaling pathway,Fc-epsilon receptor signaling pathway,Fc-gamma receptor signaling pathway involved in phagocytosis,G-protein coupled receptor signaling pathway,T cell costimulation,T cell receptor signaling pathway,activation of protein kinase activity,adaptive immune response,adipose…	(1S,6BR,9AS,11R,11BR)-9A,11B-DIMETHYL-1-(METHYLOXY)METHYL-3,6,9-TRIOXO-1,6,6B,7,8,9,9A,10,11,11B-DECAHYDRO-3H-FURO4,3,2-DEINDENO4,5-H2BENZOPYRAN-11-YL ACETATE,Caffeine,Pilaralisib,XL765
chr3:178921549	T/T	PASS	T	C,G	REF		PIK3CA	PIK3CA:exonic:NM_006218.3	0					HS	COSM86951;COSM22540		C=0.05, G=0.00			2000	T=0.9995, C=5.0E-4, G=0.0		+	5	NM_006218.3			7.61				PI3-kinase family, p85-binding domain,PI3-kinase family, ras-binding domain,Phosphatidylinositol 3- and 4-kinase,Phosphoinositide 3-kinase C2,Phosphoinositide 3-kinase family, accessory domain (PIK domain)	rs1057519941															1-phosphatidylinositol-3-kinase activity,1-phosphatidylinositol-4-phosphate 3-kinase activity,ATP binding,ERBB2 signaling pathway,Fc-epsilon receptor signaling pathway,Fc-gamma receptor signaling pathway involved in phagocytosis,G-protein coupled receptor signaling pathway,T cell costimulation,T cell receptor signaling pathway,activation of protein kinase activity,adaptive immune response,adipose…	(1S,6BR,9AS,11R,11BR)-9A,11B-DIMETHYL-1-(METHYLOXY)METHYL-3,6,9-TRIOXO-1,6,6B,7,8,9,9A,10,11,11B-DECAHYDRO-3H-FURO4,3,2-DEINDENO4,5-H2BENZOPYRAN-11-YL ACETATE,Caffeine,Pilaralisib,XL765
chr3:178921551	A/A	PASS	A	C,G	REF		PIK3CA	PIK3CA:exonic:NM_006218.3	0					HS	COSM3846785;COSM1420788		C=0.00, G=0.00			1999	A=1.0, C=0.0, G=0.0		+	5	NM_006218.3			8.85				PI3-kinase family, p85-binding domain,PI3-kinase family, ras-binding domain,Phosphatidylinositol 3- and 4-kinase,Phosphoinositide 3-kinase C2,Phosphoinositide 3-kinase family, accessory domain (PIK domain)	rs1057519939															1-phosphatidylinositol-3-kinase activity,1-phosphatidylinositol-4-phosphate 3-kinase activity,ATP binding,ERBB2 signaling pathway,Fc-epsilon receptor signaling pathway,Fc-gamma receptor signaling pathway involved in phagocytosis,G-protein coupled receptor signaling pathway,T cell costimulation,T cell receptor signaling pathway,activation of protein kinase activity,adaptive immune response,adipose…	(1S,6BR,9AS,11R,11BR)-9A,11B-DIMETHYL-1-(METHYLOXY)METHYL-3,6,9-TRIOXO-1,6,6B,7,8,9,9A,10,11,11B-DECAHYDRO-3H-FURO4,3,2-DEINDENO4,5-H2BENZOPYRAN-11-YL ACETATE,Caffeine,Pilaralisib,XL765
chr3:178921552	A/A	PASS	A	C,G,T	REF		PIK3CA	PIK3CA:exonic:NM_006218.3	0					HS	COSM446002;COSM13476;COSM94978		C=0.00, G=0.00, T=0.00			2000	A=1.0, C=0.0, G=0.0, T=0.0		+	5	NM_006218.3			8.85				PI3-kinase family, p85-binding domain,PI3-kinase family, ras-binding domain,Phosphatidylinositol 3- and 4-kinase,Phosphoinositide 3-kinase C2,Phosphoinositide 3-kinase family, accessory domain (PIK domain)	rs1057519938															1-phosphatidylinositol-3-kinase activity,1-phosphatidylinositol-4-phosphate 3-kinase activity,ATP binding,ERBB2 signaling pathway,Fc-epsilon receptor signaling pathway,Fc-gamma receptor signaling pathway involved in phagocytosis,G-protein coupled receptor signaling pathway,T cell costimulation,T cell receptor signaling pathway,activation of protein kinase activity,adaptive immune response,adipose…	(1S,6BR,9AS,11R,11BR)-9A,11B-DIMETHYL-1-(METHYLOXY)METHYL-3,6,9-TRIOXO-1,6,6B,7,8,9,9A,10,11,11B-DECAHYDRO-3H-FURO4,3,2-DEINDENO4,5-H2BENZOPYRAN-11-YL ACETATE,Caffeine,Pilaralisib,XL765
chr3:178921553	T/T	PASS	T	A	REF		PIK3CA	PIK3CA:exonic:NM_006218.3	0					HS	COSM754		0.00			2000	T=1.0, A=0.0		+	5	NM_006218.3			2.03				PI3-kinase family, p85-binding domain,PI3-kinase family, ras-binding domain,Phosphatidylinositol 3- and 4-kinase,Phosphoinositide 3-kinase C2,Phosphoinositide 3-kinase family, accessory domain (PIK domain)	rs121913284															1-phosphatidylinositol-3-kinase activity,1-phosphatidylinositol-4-phosphate 3-kinase activity,ATP binding,ERBB2 signaling pathway,Fc-epsilon receptor signaling pathway,Fc-gamma receptor signaling pathway involved in phagocytosis,G-protein coupled receptor signaling pathway,T cell costimulation,T cell receptor signaling pathway,activation of protein kinase activity,adaptive immune response,adipose…	(1S,6BR,9AS,11R,11BR)-9A,11B-DIMETHYL-1-(METHYLOXY)METHYL-3,6,9-TRIOXO-1,6,6B,7,8,9,9A,10,11,11B-DECAHYDRO-3H-FURO4,3,2-DEINDENO4,5-H2BENZOPYRAN-11-YL ACETATE,Caffeine,Pilaralisib,XL765
chr3:178927974	G/G	PASS	G	A	REF		PIK3CA	PIK3CA:exonic:NM_006218.3	0					HS	COSM12582		0.00			1999	G=1.0, A=0.0		+	8	NM_006218.3			9.48				PI3-kinase family, p85-binding domain,PI3-kinase family, ras-binding domain,Phosphatidylinositol 3- and 4-kinase,Phosphoinositide 3-kinase C2,Phosphoinositide 3-kinase family, accessory domain (PIK domain)	rs397517199															1-phosphatidylinositol-3-kinase activity,1-phosphatidylinositol-4-phosphate 3-kinase activity,ATP binding,ERBB2 signaling pathway,Fc-epsilon receptor signaling pathway,Fc-gamma receptor signaling pathway involved in phagocytosis,G-protein coupled receptor signaling pathway,T cell costimulation,T cell receptor signaling pathway,activation of protein kinase activity,adaptive immune response,adipose…	(1S,6BR,9AS,11R,11BR)-9A,11B-DIMETHYL-1-(METHYLOXY)METHYL-3,6,9-TRIOXO-1,6,6B,7,8,9,9A,10,11,11B-DECAHYDRO-3H-FURO4,3,2-DEINDENO4,5-H2BENZOPYRAN-11-YL ACETATE,Caffeine,Pilaralisib,XL765
chr3:178927980	T/T	PASS	T	C	REF		PIK3CA	PIK3CA:exonic:NM_006218.3	0					HS	COSM757		0.00			2000	T=1.0, C=0.0		+	8	NM_006218.3			7.7				PI3-kinase family, p85-binding domain,PI3-kinase family, ras-binding domain,Phosphatidylinositol 3- and 4-kinase,Phosphoinositide 3-kinase C2,Phosphoinositide 3-kinase family, accessory domain (PIK domain)	rs1057518041,rs121913272															1-phosphatidylinositol-3-kinase activity,1-phosphatidylinositol-4-phosphate 3-kinase activity,ATP binding,ERBB2 signaling pathway,Fc-epsilon receptor signaling pathway,Fc-gamma receptor signaling pathway involved in phagocytosis,G-protein coupled receptor signaling pathway,T cell costimulation,T cell receptor signaling pathway,activation of protein kinase activity,adaptive immune response,adipose…	(1S,6BR,9AS,11R,11BR)-9A,11B-DIMETHYL-1-(METHYLOXY)METHYL-3,6,9-TRIOXO-1,6,6B,7,8,9,9A,10,11,11B-DECAHYDRO-3H-FURO4,3,2-DEINDENO4,5-H2BENZOPYRAN-11-YL ACETATE,Caffeine,Pilaralisib,XL765
chr3:178928079	G/G	PASS	G	A,C	REF		PIK3CA	PIK3CA:exonic:NM_006218.3	0					HS	COSM12584;COSM758		A=0.05, C=0.00			1995	G=0.9995, A=5.0E-4, C=0.0		+	8	NM_006218.3			9.45				PI3-kinase family, p85-binding domain,PI3-kinase family, ras-binding domain,Phosphatidylinositol 3- and 4-kinase,Phosphoinositide 3-kinase C2,Phosphoinositide 3-kinase family, accessory domain (PIK domain)	rs1057519925,rs587776933															1-phosphatidylinositol-3-kinase activity,1-phosphatidylinositol-4-phosphate 3-kinase activity,ATP binding,ERBB2 signaling pathway,Fc-epsilon receptor signaling pathway,Fc-gamma receptor signaling pathway involved in phagocytosis,G-protein coupled receptor signaling pathway,T cell costimulation,T cell receptor signaling pathway,activation of protein kinase activity,adaptive immune response,adipose…	(1S,6BR,9AS,11R,11BR)-9A,11B-DIMETHYL-1-(METHYLOXY)METHYL-3,6,9-TRIOXO-1,6,6B,7,8,9,9A,10,11,11B-DECAHYDRO-3H-FURO4,3,2-DEINDENO4,5-H2BENZOPYRAN-11-YL ACETATE,Caffeine,Pilaralisib,XL765
chr3:178928080	A/A	PASS	A	C,G	REF		PIK3CA	PIK3CA:exonic:NM_006218.3	0					HS	COSM86045;COSM1420821		C=0.00, G=0.00			1997	A=1.0, C=0.0, G=0.0		+	8	NM_006218.3			8.94				PI3-kinase family, p85-binding domain,PI3-kinase family, ras-binding domain,Phosphatidylinositol 3- and 4-kinase,Phosphoinositide 3-kinase C2,Phosphoinositide 3-kinase family, accessory domain (PIK domain)	rs397517200,rs587776933															1-phosphatidylinositol-3-kinase activity,1-phosphatidylinositol-4-phosphate 3-kinase activity,ATP binding,ERBB2 signaling pathway,Fc-epsilon receptor signaling pathway,Fc-gamma receptor signaling pathway involved in phagocytosis,G-protein coupled receptor signaling pathway,T cell costimulation,T cell receptor signaling pathway,activation of protein kinase activity,adaptive immune response,adipose…	(1S,6BR,9AS,11R,11BR)-9A,11B-DIMETHYL-1-(METHYLOXY)METHYL-3,6,9-TRIOXO-1,6,6B,7,8,9,9A,10,11,11B-DECAHYDRO-3H-FURO4,3,2-DEINDENO4,5-H2BENZOPYRAN-11-YL ACETATE,Caffeine,Pilaralisib,XL765
chr3:178928081	A/A	PASS	A	C	REF		PIK3CA	PIK3CA:exonic:NM_006218.3	0					HS	COSM3408453		0.00			2000	A=1.0, C=0.0		+	8	NM_006218.3			2.02				PI3-kinase family, p85-binding domain,PI3-kinase family, ras-binding domain,Phosphatidylinositol 3- and 4-kinase,Phosphoinositide 3-kinase C2,Phosphoinositide 3-kinase family, accessory domain (PIK domain)	rs1057519926,rs397517200															1-phosphatidylinositol-3-kinase activity,1-phosphatidylinositol-4-phosphate 3-kinase activity,ATP binding,ERBB2 signaling pathway,Fc-epsilon receptor signaling pathway,Fc-gamma receptor signaling pathway involved in phagocytosis,G-protein coupled receptor signaling pathway,T cell costimulation,T cell receptor signaling pathway,activation of protein kinase activity,adaptive immune response,adipose…	(1S,6BR,9AS,11R,11BR)-9A,11B-DIMETHYL-1-(METHYLOXY)METHYL-3,6,9-TRIOXO-1,6,6B,7,8,9,9A,10,11,11B-DECAHYDRO-3H-FURO4,3,2-DEINDENO4,5-H2BENZOPYRAN-11-YL ACETATE,Caffeine,Pilaralisib,XL765
chr3:178936070	G/G	PASS	G	A,T	REF		PIK3CA	PIK3CA:exonic:NM_006218.3	0					HS	COSM21467;COSM1716811		A=0.00, T=0.00			1995	G=1.0, A=0.0, T=0.0		+	10	NM_006218.3			9.48				PI3-kinase family, p85-binding domain,PI3-kinase family, ras-binding domain,Phosphatidylinositol 3- and 4-kinase,Phosphoinositide 3-kinase C2,Phosphoinositide 3-kinase family, accessory domain (PIK domain)																1-phosphatidylinositol-3-kinase activity,1-phosphatidylinositol-4-phosphate 3-kinase activity,ATP binding,ERBB2 signaling pathway,Fc-epsilon receptor signaling pathway,Fc-gamma receptor signaling pathway involved in phagocytosis,G-protein coupled receptor signaling pathway,T cell costimulation,T cell receptor signaling pathway,activation of protein kinase activity,adaptive immune response,adipose…	(1S,6BR,9AS,11R,11BR)-9A,11B-DIMETHYL-1-(METHYLOXY)METHYL-3,6,9-TRIOXO-1,6,6B,7,8,9,9A,10,11,11B-DECAHYDRO-3H-FURO4,3,2-DEINDENO4,5-H2BENZOPYRAN-11-YL ACETATE,Caffeine,Pilaralisib,XL765
chr3:178936071	A/A	PASS	A	G	REF		PIK3CA	PIK3CA:exonic:NM_006218.3	0					HS	COSM29123		0.10			2000	A=0.999, G=0.001		+	10	NM_006218.3			8.96				PI3-kinase family, p85-binding domain,PI3-kinase family, ras-binding domain,Phosphatidylinositol 3- and 4-kinase,Phosphoinositide 3-kinase C2,Phosphoinositide 3-kinase family, accessory domain (PIK domain)																1-phosphatidylinositol-3-kinase activity,1-phosphatidylinositol-4-phosphate 3-kinase activity,ATP binding,ERBB2 signaling pathway,Fc-epsilon receptor signaling pathway,Fc-gamma receptor signaling pathway involved in phagocytosis,G-protein coupled receptor signaling pathway,T cell costimulation,T cell receptor signaling pathway,activation of protein kinase activity,adaptive immune response,adipose…	(1S,6BR,9AS,11R,11BR)-9A,11B-DIMETHYL-1-(METHYLOXY)METHYL-3,6,9-TRIOXO-1,6,6B,7,8,9,9A,10,11,11B-DECAHYDRO-3H-FURO4,3,2-DEINDENO4,5-H2BENZOPYRAN-11-YL ACETATE,Caffeine,Pilaralisib,XL765
chr3:178936073	C/C	PASS	C	A,T	REF		PIK3CA	PIK3CA:exonic:NM_006218.3	0					HS	COSM41779;COSM249880		A=0.00, T=0.00			2000	C=1.0, A=0.0, T=0.0		+	10	NM_006218.3			7.49				PI3-kinase family, p85-binding domain,PI3-kinase family, ras-binding domain,Phosphatidylinositol 3- and 4-kinase,Phosphoinositide 3-kinase C2,Phosphoinositide 3-kinase family, accessory domain (PIK domain)																1-phosphatidylinositol-3-kinase activity,1-phosphatidylinositol-4-phosphate 3-kinase activity,ATP binding,ERBB2 signaling pathway,Fc-epsilon receptor signaling pathway,Fc-gamma receptor signaling pathway involved in phagocytosis,G-protein coupled receptor signaling pathway,T cell costimulation,T cell receptor signaling pathway,activation of protein kinase activity,adaptive immune response,adipose…	(1S,6BR,9AS,11R,11BR)-9A,11B-DIMETHYL-1-(METHYLOXY)METHYL-3,6,9-TRIOXO-1,6,6B,7,8,9,9A,10,11,11B-DECAHYDRO-3H-FURO4,3,2-DEINDENO4,5-H2BENZOPYRAN-11-YL ACETATE,Caffeine,Pilaralisib,XL765
chr3:178936074	C/C	PASS	C	G	REF		PIK3CA	PIK3CA:exonic:NM_006218.3	0					HS	COSM759		0.00			2000	C=1.0, G=0.0		+	10	NM_006218.3			7.49				PI3-kinase family, p85-binding domain,PI3-kinase family, ras-binding domain,Phosphatidylinositol 3- and 4-kinase,Phosphoinositide 3-kinase C2,Phosphoinositide 3-kinase family, accessory domain (PIK domain)	rs121913285															1-phosphatidylinositol-3-kinase activity,1-phosphatidylinositol-4-phosphate 3-kinase activity,ATP binding,ERBB2 signaling pathway,Fc-epsilon receptor signaling pathway,Fc-gamma receptor signaling pathway involved in phagocytosis,G-protein coupled receptor signaling pathway,T cell costimulation,T cell receptor signaling pathway,activation of protein kinase activity,adaptive immune response,adipose…	(1S,6BR,9AS,11R,11BR)-9A,11B-DIMETHYL-1-(METHYLOXY)METHYL-3,6,9-TRIOXO-1,6,6B,7,8,9,9A,10,11,11B-DECAHYDRO-3H-FURO4,3,2-DEINDENO4,5-H2BENZOPYRAN-11-YL ACETATE,Caffeine,Pilaralisib,XL765
chr3:178936082	GA/GA	PASS	GA	AA,AG,CA	REF		PIK3CA	PIK3CA:exonic:NM_006218.3	0					HS	COSM760;COSM17442;COSM1659152		AA=0.00, AG=0.00, CA=0.00			1995	GA=1.0, AA=0.0, AG=0.0, CA=0.0		+	10	NM_006218.3			9.48, 8.96				PI3-kinase family, p85-binding domain,PI3-kinase family, ras-binding domain,Phosphatidylinositol 3- and 4-kinase,Phosphoinositide 3-kinase C2,Phosphoinositide 3-kinase family, accessory domain (PIK domain)	rs1057519927,rs121913273															1-phosphatidylinositol-3-kinase activity,1-phosphatidylinositol-4-phosphate 3-kinase activity,ATP binding,ERBB2 signaling pathway,Fc-epsilon receptor signaling pathway,Fc-gamma receptor signaling pathway involved in phagocytosis,G-protein coupled receptor signaling pathway,T cell costimulation,T cell receptor signaling pathway,activation of protein kinase activity,adaptive immune response,adipose…	(1S,6BR,9AS,11R,11BR)-9A,11B-DIMETHYL-1-(METHYLOXY)METHYL-3,6,9-TRIOXO-1,6,6B,7,8,9,9A,10,11,11B-DECAHYDRO-3H-FURO4,3,2-DEINDENO4,5-H2BENZOPYRAN-11-YL ACETATE,Caffeine,Pilaralisib,XL765
chr3:178936083	A/A	PASS	A	C,G,T	REF		PIK3CA	PIK3CA:exonic:NM_006218.3	0					HS	COSM1041494;COSM761;COSM762		C=0.00, G=0.05, T=0.00			2000	A=0.9995, C=0.0, G=5.0E-4, T=0.0		+	10	NM_006218.3			8.96				PI3-kinase family, p85-binding domain,PI3-kinase family, ras-binding domain,Phosphatidylinositol 3- and 4-kinase,Phosphoinositide 3-kinase C2,Phosphoinositide 3-kinase family, accessory domain (PIK domain)	rs1057519927															1-phosphatidylinositol-3-kinase activity,1-phosphatidylinositol-4-phosphate 3-kinase activity,ATP binding,ERBB2 signaling pathway,Fc-epsilon receptor signaling pathway,Fc-gamma receptor signaling pathway involved in phagocytosis,G-protein coupled receptor signaling pathway,T cell costimulation,T cell receptor signaling pathway,activation of protein kinase activity,adaptive immune response,adipose…	(1S,6BR,9AS,11R,11BR)-9A,11B-DIMETHYL-1-(METHYLOXY)METHYL-3,6,9-TRIOXO-1,6,6B,7,8,9,9A,10,11,11B-DECAHYDRO-3H-FURO4,3,2-DEINDENO4,5-H2BENZOPYRAN-11-YL ACETATE,Caffeine,Pilaralisib,XL765
chr3:178936091	G/G	PASS	G	A,C	REF		PIK3CA	PIK3CA:exonic:NM_006218.3	0					HS	COSM763;COSM27133		A=0.00, C=0.00			2000	G=1.0, A=0.0, C=0.0		+	10	NM_006218.3			9.48				PI3-kinase family, p85-binding domain,PI3-kinase family, ras-binding domain,Phosphatidylinositol 3- and 4-kinase,Phosphoinositide 3-kinase C2,Phosphoinositide 3-kinase family, accessory domain (PIK domain)	rs104886003							0.0 (pos.178936091)	0.0 (pos.178936091)	0.0 (pos.178936091)	0.0 (pos.178936091)	0.0 (pos.178936091)	1.508E-5 (pos.178936091)	0.0 (pos.178936091)	8.34E-6 (pos.178936091)	1-phosphatidylinositol-3-kinase activity,1-phosphatidylinositol-4-phosphate 3-kinase activity,ATP binding,ERBB2 signaling pathway,Fc-epsilon receptor signaling pathway,Fc-gamma receptor signaling pathway involved in phagocytosis,G-protein coupled receptor signaling pathway,T cell costimulation,T cell receptor signaling pathway,activation of protein kinase activity,adaptive immune response,adipose…	(1S,6BR,9AS,11R,11BR)-9A,11B-DIMETHYL-1-(METHYLOXY)METHYL-3,6,9-TRIOXO-1,6,6B,7,8,9,9A,10,11,11B-DECAHYDRO-3H-FURO4,3,2-DEINDENO4,5-H2BENZOPYRAN-11-YL ACETATE,Caffeine,Pilaralisib,XL765
chr3:178936092	A/A	PASS	A	C,G,T	REF		PIK3CA	PIK3CA:exonic:NM_006218.3	0					HS	COSM12458;COSM764;COSM27155		C=0.05, G=0.05, T=0.00			2000	A=0.999, C=5.0E-4, G=5.0E-4, T=0.0		+	10	NM_006218.3			8.96				PI3-kinase family, p85-binding domain,PI3-kinase family, ras-binding domain,Phosphatidylinositol 3- and 4-kinase,Phosphoinositide 3-kinase C2,Phosphoinositide 3-kinase family, accessory domain (PIK domain)	rs121913274															1-phosphatidylinositol-3-kinase activity,1-phosphatidylinositol-4-phosphate 3-kinase activity,ATP binding,ERBB2 signaling pathway,Fc-epsilon receptor signaling pathway,Fc-gamma receptor signaling pathway involved in phagocytosis,G-protein coupled receptor signaling pathway,T cell costimulation,T cell receptor signaling pathway,activation of protein kinase activity,adaptive immune response,adipose…	(1S,6BR,9AS,11R,11BR)-9A,11B-DIMETHYL-1-(METHYLOXY)METHYL-3,6,9-TRIOXO-1,6,6B,7,8,9,9A,10,11,11B-DECAHYDRO-3H-FURO4,3,2-DEINDENO4,5-H2BENZOPYRAN-11-YL ACETATE,Caffeine,Pilaralisib,XL765
chr3:178936093	G/G	PASS	G	C,T	REF		PIK3CA	PIK3CA:exonic:NM_006218.3	0					HS	COSM27374;COSM765		C=0.00, T=0.00			1998	G=1.0, C=0.0, T=0.0		+	10	NM_006218.3			3.95				PI3-kinase family, p85-binding domain,PI3-kinase family, ras-binding domain,Phosphatidylinositol 3- and 4-kinase,Phosphoinositide 3-kinase C2,Phosphoinositide 3-kinase family, accessory domain (PIK domain)	rs121913275															1-phosphatidylinositol-3-kinase activity,1-phosphatidylinositol-4-phosphate 3-kinase activity,ATP binding,ERBB2 signaling pathway,Fc-epsilon receptor signaling pathway,Fc-gamma receptor signaling pathway involved in phagocytosis,G-protein coupled receptor signaling pathway,T cell costimulation,T cell receptor signaling pathway,activation of protein kinase activity,adaptive immune response,adipose…	(1S,6BR,9AS,11R,11BR)-9A,11B-DIMETHYL-1-(METHYLOXY)METHYL-3,6,9-TRIOXO-1,6,6B,7,8,9,9A,10,11,11B-DECAHYDRO-3H-FURO4,3,2-DEINDENO4,5-H2BENZOPYRAN-11-YL ACETATE,Caffeine,Pilaralisib,XL765
chr3:178936094	C/C	PASS	C	A,G	REF		PIK3CA	PIK3CA:exonic:NM_006218.3	0					HS	COSM766;COSM6147		A=0.00, G=0.00			1998	C=1.0, A=0.0, G=0.0		+	10	NM_006218.3			7.49				PI3-kinase family, p85-binding domain,PI3-kinase family, ras-binding domain,Phosphatidylinositol 3- and 4-kinase,Phosphoinositide 3-kinase C2,Phosphoinositide 3-kinase family, accessory domain (PIK domain)	rs121913286															1-phosphatidylinositol-3-kinase activity,1-phosphatidylinositol-4-phosphate 3-kinase activity,ATP binding,ERBB2 signaling pathway,Fc-epsilon receptor signaling pathway,Fc-gamma receptor signaling pathway involved in phagocytosis,G-protein coupled receptor signaling pathway,T cell costimulation,T cell receptor signaling pathway,activation of protein kinase activity,adaptive immune response,adipose…	(1S,6BR,9AS,11R,11BR)-9A,11B-DIMETHYL-1-(METHYLOXY)METHYL-3,6,9-TRIOXO-1,6,6B,7,8,9,9A,10,11,11B-DECAHYDRO-3H-FURO4,3,2-DEINDENO4,5-H2BENZOPYRAN-11-YL ACETATE,Caffeine,Pilaralisib,XL765
chr3:178936095	A/A	PASS	A	C,G,T	REF		PIK3CA	PIK3CA:exonic:NM_006218.3	0					HS	COSM767;COSM12459;COSM25041		C=0.00, G=0.10, T=0.00			1998	A=0.999, C=0.0, G=0.001, T=0.0		+	10	NM_006218.3			8.96				PI3-kinase family, p85-binding domain,PI3-kinase family, ras-binding domain,Phosphatidylinositol 3- and 4-kinase,Phosphoinositide 3-kinase C2,Phosphoinositide 3-kinase family, accessory domain (PIK domain)	rs397517201															1-phosphatidylinositol-3-kinase activity,1-phosphatidylinositol-4-phosphate 3-kinase activity,ATP binding,ERBB2 signaling pathway,Fc-epsilon receptor signaling pathway,Fc-gamma receptor signaling pathway involved in phagocytosis,G-protein coupled receptor signaling pathway,T cell costimulation,T cell receptor signaling pathway,activation of protein kinase activity,adaptive immune response,adipose…	(1S,6BR,9AS,11R,11BR)-9A,11B-DIMETHYL-1-(METHYLOXY)METHYL-3,6,9-TRIOXO-1,6,6B,7,8,9,9A,10,11,11B-DECAHYDRO-3H-FURO4,3,2-DEINDENO4,5-H2BENZOPYRAN-11-YL ACETATE,Caffeine,Pilaralisib,XL765
chr3:178936096	G/G	PASS	G	T	REF		PIK3CA	PIK3CA:exonic:NM_006218.3	0					HS	COSM24712		0.00			2000	G=1.0, T=0.0		+	10	NM_006218.3			2.95				PI3-kinase family, p85-binding domain,PI3-kinase family, ras-binding domain,Phosphatidylinositol 3- and 4-kinase,Phosphoinositide 3-kinase C2,Phosphoinositide 3-kinase family, accessory domain (PIK domain)	rs1057519940															1-phosphatidylinositol-3-kinase activity,1-phosphatidylinositol-4-phosphate 3-kinase activity,ATP binding,ERBB2 signaling pathway,Fc-epsilon receptor signaling pathway,Fc-gamma receptor signaling pathway involved in phagocytosis,G-protein coupled receptor signaling pathway,T cell costimulation,T cell receptor signaling pathway,activation of protein kinase activity,adaptive immune response,adipose…	(1S,6BR,9AS,11R,11BR)-9A,11B-DIMETHYL-1-(METHYLOXY)METHYL-3,6,9-TRIOXO-1,6,6B,7,8,9,9A,10,11,11B-DECAHYDRO-3H-FURO4,3,2-DEINDENO4,5-H2BENZOPYRAN-11-YL ACETATE,Caffeine,Pilaralisib,XL765
chr3:178936097	G/G	PASS	G	A	REF		PIK3CA	PIK3CA:exonic:NM_006218.3	0					HS	COSM29315		0.00			1999	G=1.0, A=0.0		+	10	NM_006218.3			9.48				PI3-kinase family, p85-binding domain,PI3-kinase family, ras-binding domain,Phosphatidylinositol 3- and 4-kinase,Phosphoinositide 3-kinase C2,Phosphoinositide 3-kinase family, accessory domain (PIK domain)																1-phosphatidylinositol-3-kinase activity,1-phosphatidylinositol-4-phosphate 3-kinase activity,ATP binding,ERBB2 signaling pathway,Fc-epsilon receptor signaling pathway,Fc-gamma receptor signaling pathway involved in phagocytosis,G-protein coupled receptor signaling pathway,T cell costimulation,T cell receptor signaling pathway,activation of protein kinase activity,adaptive immune response,adipose…	(1S,6BR,9AS,11R,11BR)-9A,11B-DIMETHYL-1-(METHYLOXY)METHYL-3,6,9-TRIOXO-1,6,6B,7,8,9,9A,10,11,11B-DECAHYDRO-3H-FURO4,3,2-DEINDENO4,5-H2BENZOPYRAN-11-YL ACETATE,Caffeine,Pilaralisib,XL765
chr3:178936098	A/A	PASS	A	G	REF		PIK3CA	PIK3CA:exonic:NM_006218.3	0					HS	COSM1420864		0.10			1998	A=0.999, G=0.001		+	10	NM_006218.3			8.96				PI3-kinase family, p85-binding domain,PI3-kinase family, ras-binding domain,Phosphatidylinositol 3- and 4-kinase,Phosphoinositide 3-kinase C2,Phosphoinositide 3-kinase family, accessory domain (PIK domain)																1-phosphatidylinositol-3-kinase activity,1-phosphatidylinositol-4-phosphate 3-kinase activity,ATP binding,ERBB2 signaling pathway,Fc-epsilon receptor signaling pathway,Fc-gamma receptor signaling pathway involved in phagocytosis,G-protein coupled receptor signaling pathway,T cell costimulation,T cell receptor signaling pathway,activation of protein kinase activity,adaptive immune response,adipose…	(1S,6BR,9AS,11R,11BR)-9A,11B-DIMETHYL-1-(METHYLOXY)METHYL-3,6,9-TRIOXO-1,6,6B,7,8,9,9A,10,11,11B-DECAHYDRO-3H-FURO4,3,2-DEINDENO4,5-H2BENZOPYRAN-11-YL ACETATE,Caffeine,Pilaralisib,XL765
chr3:178936099	GA/GA	PASS	GA	CA,G	REF		PIK3CA	PIK3CA:exonic:NM_006218.3	0					HS	COSM729819		CA=0.00, G=0.00			1993	GA=1.0, CA=0.0, G=0.0		+	10	NM_006218.3			1.68, 8.96				PI3-kinase family, p85-binding domain,PI3-kinase family, ras-binding domain,Phosphatidylinositol 3- and 4-kinase,Phosphoinositide 3-kinase C2,Phosphoinositide 3-kinase family, accessory domain (PIK domain)																1-phosphatidylinositol-3-kinase activity,1-phosphatidylinositol-4-phosphate 3-kinase activity,ATP binding,ERBB2 signaling pathway,Fc-epsilon receptor signaling pathway,Fc-gamma receptor signaling pathway involved in phagocytosis,G-protein coupled receptor signaling pathway,T cell costimulation,T cell receptor signaling pathway,activation of protein kinase activity,adaptive immune response,adipose…	(1S,6BR,9AS,11R,11BR)-9A,11B-DIMETHYL-1-(METHYLOXY)METHYL-3,6,9-TRIOXO-1,6,6B,7,8,9,9A,10,11,11B-DECAHYDRO-3H-FURO4,3,2-DEINDENO4,5-H2BENZOPYRAN-11-YL ACETATE,Caffeine,Pilaralisib,XL765
chr3:178938860	A/A	PASS	A	C,G	REF		PIK3CA	PIK3CA:exonic:NM_006218.3	0					HS	COSM778;COSM1420881		C=0.00, G=0.15			1999	A=0.9985, C=0.0, G=0.0015		+	14	NM_006218.3			8.96				PI3-kinase family, p85-binding domain,PI3-kinase family, ras-binding domain,Phosphatidylinositol 3- and 4-kinase,Phosphoinositide 3-kinase C2,Phosphoinositide 3-kinase family, accessory domain (PIK domain)	rs121913282															1-phosphatidylinositol-3-kinase activity,1-phosphatidylinositol-4-phosphate 3-kinase activity,ATP binding,ERBB2 signaling pathway,Fc-epsilon receptor signaling pathway,Fc-gamma receptor signaling pathway involved in phagocytosis,G-protein coupled receptor signaling pathway,T cell costimulation,T cell receptor signaling pathway,activation of protein kinase activity,adaptive immune response,adipose…	(1S,6BR,9AS,11R,11BR)-9A,11B-DIMETHYL-1-(METHYLOXY)METHYL-3,6,9-TRIOXO-1,6,6B,7,8,9,9A,10,11,11B-DECAHYDRO-3H-FURO4,3,2-DEINDENO4,5-H2BENZOPYRAN-11-YL ACETATE,Caffeine,Pilaralisib,XL765
chr3:178938934	G/G	PASS	G	A	REF		PIK3CA	PIK3CA:exonic:NM_006218.3	0					HS	COSM87306		0.05			2000	G=0.9995, A=5.0E-4		+	14	NM_006218.3			9.48				PI3-kinase family, p85-binding domain,PI3-kinase family, ras-binding domain,Phosphatidylinositol 3- and 4-kinase,Phosphoinositide 3-kinase C2,Phosphoinositide 3-kinase family, accessory domain (PIK domain)	rs867262025															1-phosphatidylinositol-3-kinase activity,1-phosphatidylinositol-4-phosphate 3-kinase activity,ATP binding,ERBB2 signaling pathway,Fc-epsilon receptor signaling pathway,Fc-gamma receptor signaling pathway involved in phagocytosis,G-protein coupled receptor signaling pathway,T cell costimulation,T cell receptor signaling pathway,activation of protein kinase activity,adaptive immune response,adipose…	(1S,6BR,9AS,11R,11BR)-9A,11B-DIMETHYL-1-(METHYLOXY)METHYL-3,6,9-TRIOXO-1,6,6B,7,8,9,9A,10,11,11B-DECAHYDRO-3H-FURO4,3,2-DEINDENO4,5-H2BENZOPYRAN-11-YL ACETATE,Caffeine,Pilaralisib,XL765
chr3:178938935	A/A	PASS	A	C,G	REF		PIK3CA	PIK3CA:exonic:NM_006218.3	0					HS	COSM1420889;COSM1420887		C=0.00, G=0.05			2000	A=0.9995, C=0.0, G=5.0E-4		+	14	NM_006218.3			8.96				PI3-kinase family, p85-binding domain,PI3-kinase family, ras-binding domain,Phosphatidylinositol 3- and 4-kinase,Phosphoinositide 3-kinase C2,Phosphoinositide 3-kinase family, accessory domain (PIK domain)	rs1057519928															1-phosphatidylinositol-3-kinase activity,1-phosphatidylinositol-4-phosphate 3-kinase activity,ATP binding,ERBB2 signaling pathway,Fc-epsilon receptor signaling pathway,Fc-gamma receptor signaling pathway involved in phagocytosis,G-protein coupled receptor signaling pathway,T cell costimulation,T cell receptor signaling pathway,activation of protein kinase activity,adaptive immune response,adipose…	(1S,6BR,9AS,11R,11BR)-9A,11B-DIMETHYL-1-(METHYLOXY)METHYL-3,6,9-TRIOXO-1,6,6B,7,8,9,9A,10,11,11B-DECAHYDRO-3H-FURO4,3,2-DEINDENO4,5-H2BENZOPYRAN-11-YL ACETATE,Caffeine,Pilaralisib,XL765
chr3:178951994	G/G	PASS	G	C	REF		PIK3CA	PIK3CA:exonic:NM_006218.3	0					HS	COSM27377		0.00			2000	G=1.0, C=0.0		+	21	NM_006218.3			9.3				PI3-kinase family, p85-binding domain,PI3-kinase family, ras-binding domain,Phosphatidylinositol 3- and 4-kinase,Phosphoinositide 3-kinase C2,Phosphoinositide 3-kinase family, accessory domain (PIK domain)																1-phosphatidylinositol-3-kinase activity,1-phosphatidylinositol-4-phosphate 3-kinase activity,ATP binding,ERBB2 signaling pathway,Fc-epsilon receptor signaling pathway,Fc-gamma receptor signaling pathway involved in phagocytosis,G-protein coupled receptor signaling pathway,T cell costimulation,T cell receptor signaling pathway,activation of protein kinase activity,adaptive immune response,adipose…	(1S,6BR,9AS,11R,11BR)-9A,11B-DIMETHYL-1-(METHYLOXY)METHYL-3,6,9-TRIOXO-1,6,6B,7,8,9,9A,10,11,11B-DECAHYDRO-3H-FURO4,3,2-DEINDENO4,5-H2BENZOPYRAN-11-YL ACETATE,Caffeine,Pilaralisib,XL765
chr3:178952006	T/T	PASS	T	A,C	REF		PIK3CA	PIK3CA:exonic:NM_006218.3	0					HS	COSM6143;COSM17444		A=0.05, C=0.00			2000	T=0.9995, A=5.0E-4, C=0.0		+	21	NM_006218.3			7.56				PI3-kinase family, p85-binding domain,PI3-kinase family, ras-binding domain,Phosphatidylinositol 3- and 4-kinase,Phosphoinositide 3-kinase C2,Phosphoinositide 3-kinase family, accessory domain (PIK domain)																1-phosphatidylinositol-3-kinase activity,1-phosphatidylinositol-4-phosphate 3-kinase activity,ATP binding,ERBB2 signaling pathway,Fc-epsilon receptor signaling pathway,Fc-gamma receptor signaling pathway involved in phagocytosis,G-protein coupled receptor signaling pathway,T cell costimulation,T cell receptor signaling pathway,activation of protein kinase activity,adaptive immune response,adipose…	(1S,6BR,9AS,11R,11BR)-9A,11B-DIMETHYL-1-(METHYLOXY)METHYL-3,6,9-TRIOXO-1,6,6B,7,8,9,9A,10,11,11B-DECAHYDRO-3H-FURO4,3,2-DEINDENO4,5-H2BENZOPYRAN-11-YL ACETATE,Caffeine,Pilaralisib,XL765
chr3:178952007	A/A	PASS	A	G,T	REF		PIK3CA	PIK3CA:exonic:NM_006218.3	0					HS	COSM12461;COSM328025		G=0.00, T=0.00			2000	A=1.0, G=0.0, T=0.0		+	21	NM_006218.3			8.86				PI3-kinase family, p85-binding domain,PI3-kinase family, ras-binding domain,Phosphatidylinositol 3- and 4-kinase,Phosphoinositide 3-kinase C2,Phosphoinositide 3-kinase family, accessory domain (PIK domain)	rs121913288															1-phosphatidylinositol-3-kinase activity,1-phosphatidylinositol-4-phosphate 3-kinase activity,ATP binding,ERBB2 signaling pathway,Fc-epsilon receptor signaling pathway,Fc-gamma receptor signaling pathway involved in phagocytosis,G-protein coupled receptor signaling pathway,T cell costimulation,T cell receptor signaling pathway,activation of protein kinase activity,adaptive immune response,adipose…	(1S,6BR,9AS,11R,11BR)-9A,11B-DIMETHYL-1-(METHYLOXY)METHYL-3,6,9-TRIOXO-1,6,6B,7,8,9,9A,10,11,11B-DECAHYDRO-3H-FURO4,3,2-DEINDENO4,5-H2BENZOPYRAN-11-YL ACETATE,Caffeine,Pilaralisib,XL765
chr3:178952018	A/A	PASS	A	G,T	REF		PIK3CA	PIK3CA:exonic:NM_006218.3	0					HS	COSM771;COSM12590		G=0.05, T=0.00			2000	A=0.9995, G=5.0E-4, T=0.0		+	21	NM_006218.3			8.86				PI3-kinase family, p85-binding domain,PI3-kinase family, ras-binding domain,Phosphatidylinositol 3- and 4-kinase,Phosphoinositide 3-kinase C2,Phosphoinositide 3-kinase family, accessory domain (PIK domain)	rs397517202															1-phosphatidylinositol-3-kinase activity,1-phosphatidylinositol-4-phosphate 3-kinase activity,ATP binding,ERBB2 signaling pathway,Fc-epsilon receptor signaling pathway,Fc-gamma receptor signaling pathway involved in phagocytosis,G-protein coupled receptor signaling pathway,T cell costimulation,T cell receptor signaling pathway,activation of protein kinase activity,adaptive immune response,adipose…	(1S,6BR,9AS,11R,11BR)-9A,11B-DIMETHYL-1-(METHYLOXY)METHYL-3,6,9-TRIOXO-1,6,6B,7,8,9,9A,10,11,11B-DECAHYDRO-3H-FURO4,3,2-DEINDENO4,5-H2BENZOPYRAN-11-YL ACETATE,Caffeine,Pilaralisib,XL765
chr3:178952019	C/C	PASS	C	A,T	REF		PIK3CA	PIK3CA:exonic:NM_006218.3	0					HS	COSM772;COSM36285		A=0.00, T=0.00			2000	C=1.0, A=0.0, T=0.0		+	21	NM_006218.3			7.4				PI3-kinase family, p85-binding domain,PI3-kinase family, ras-binding domain,Phosphatidylinositol 3- and 4-kinase,Phosphoinositide 3-kinase C2,Phosphoinositide 3-kinase family, accessory domain (PIK domain)																1-phosphatidylinositol-3-kinase activity,1-phosphatidylinositol-4-phosphate 3-kinase activity,ATP binding,ERBB2 signaling pathway,Fc-epsilon receptor signaling pathway,Fc-gamma receptor signaling pathway involved in phagocytosis,G-protein coupled receptor signaling pathway,T cell costimulation,T cell receptor signaling pathway,activation of protein kinase activity,adaptive immune response,adipose…	(1S,6BR,9AS,11R,11BR)-9A,11B-DIMETHYL-1-(METHYLOXY)METHYL-3,6,9-TRIOXO-1,6,6B,7,8,9,9A,10,11,11B-DECAHYDRO-3H-FURO4,3,2-DEINDENO4,5-H2BENZOPYRAN-11-YL ACETATE,Caffeine,Pilaralisib,XL765
chr3:178952030	G/G	PASS	G	C,T	REF		PIK3CA	PIK3CA:exonic:NM_006218.3	0					HS	COSM36286;COSM29640		C=0.05, T=0.00			2000	G=0.9995, C=5.0E-4, T=0.0		+	21	NM_006218.3			9.37				PI3-kinase family, p85-binding domain,PI3-kinase family, ras-binding domain,Phosphatidylinositol 3- and 4-kinase,Phosphoinositide 3-kinase C2,Phosphoinositide 3-kinase family, accessory domain (PIK domain)																1-phosphatidylinositol-3-kinase activity,1-phosphatidylinositol-4-phosphate 3-kinase activity,ATP binding,ERBB2 signaling pathway,Fc-epsilon receptor signaling pathway,Fc-gamma receptor signaling pathway involved in phagocytosis,G-protein coupled receptor signaling pathway,T cell costimulation,T cell receptor signaling pathway,activation of protein kinase activity,adaptive immune response,adipose…	(1S,6BR,9AS,11R,11BR)-9A,11B-DIMETHYL-1-(METHYLOXY)METHYL-3,6,9-TRIOXO-1,6,6B,7,8,9,9A,10,11,11B-DECAHYDRO-3H-FURO4,3,2-DEINDENO4,5-H2BENZOPYRAN-11-YL ACETATE,Caffeine,Pilaralisib,XL765
chr3:178952032	T/T	PASS	T	G	REF		PIK3CA	PIK3CA:exonic:NM_006218.3	0					HS	COSM27148		0.05			1999	T=0.9995, G=5.0E-4		+	21	NM_006218.3			1.33				PI3-kinase family, p85-binding domain,PI3-kinase family, ras-binding domain,Phosphatidylinositol 3- and 4-kinase,Phosphoinositide 3-kinase C2,Phosphoinositide 3-kinase family, accessory domain (PIK domain)																1-phosphatidylinositol-3-kinase activity,1-phosphatidylinositol-4-phosphate 3-kinase activity,ATP binding,ERBB2 signaling pathway,Fc-epsilon receptor signaling pathway,Fc-gamma receptor signaling pathway involved in phagocytosis,G-protein coupled receptor signaling pathway,T cell costimulation,T cell receptor signaling pathway,activation of protein kinase activity,adaptive immune response,adipose…	(1S,6BR,9AS,11R,11BR)-9A,11B-DIMETHYL-1-(METHYLOXY)METHYL-3,6,9-TRIOXO-1,6,6B,7,8,9,9A,10,11,11B-DECAHYDRO-3H-FURO4,3,2-DEINDENO4,5-H2BENZOPYRAN-11-YL ACETATE,Caffeine,Pilaralisib,XL765
chr3:178952048	G/G	PASS	G	A	REF		PIK3CA	PIK3CA:exonic:NM_006218.3	0					HS	COSM27375		0.00			2000	G=1.0, A=0.0		+	21	NM_006218.3			9.37				PI3-kinase family, p85-binding domain,PI3-kinase family, ras-binding domain,Phosphatidylinositol 3- and 4-kinase,Phosphoinositide 3-kinase C2,Phosphoinositide 3-kinase family, accessory domain (PIK domain)																1-phosphatidylinositol-3-kinase activity,1-phosphatidylinositol-4-phosphate 3-kinase activity,ATP binding,ERBB2 signaling pathway,Fc-epsilon receptor signaling pathway,Fc-gamma receptor signaling pathway involved in phagocytosis,G-protein coupled receptor signaling pathway,T cell costimulation,T cell receptor signaling pathway,activation of protein kinase activity,adaptive immune response,adipose…	(1S,6BR,9AS,11R,11BR)-9A,11B-DIMETHYL-1-(METHYLOXY)METHYL-3,6,9-TRIOXO-1,6,6B,7,8,9,9A,10,11,11B-DECAHYDRO-3H-FURO4,3,2-DEINDENO4,5-H2BENZOPYRAN-11-YL ACETATE,Caffeine,Pilaralisib,XL765
chr3:178952049	C/C	PASS	C	T	REF		PIK3CA	PIK3CA:exonic:NM_006218.3	0					HS	COSM17445		0.05			2000	C=0.9995, T=5.0E-4		+	21	NM_006218.3			7.4				PI3-kinase family, p85-binding domain,PI3-kinase family, ras-binding domain,Phosphatidylinositol 3- and 4-kinase,Phosphoinositide 3-kinase C2,Phosphoinositide 3-kinase family, accessory domain (PIK domain)																1-phosphatidylinositol-3-kinase activity,1-phosphatidylinositol-4-phosphate 3-kinase activity,ATP binding,ERBB2 signaling pathway,Fc-epsilon receptor signaling pathway,Fc-gamma receptor signaling pathway involved in phagocytosis,G-protein coupled receptor signaling pathway,T cell costimulation,T cell receptor signaling pathway,activation of protein kinase activity,adaptive immune response,adipose…	(1S,6BR,9AS,11R,11BR)-9A,11B-DIMETHYL-1-(METHYLOXY)METHYL-3,6,9-TRIOXO-1,6,6B,7,8,9,9A,10,11,11B-DECAHYDRO-3H-FURO4,3,2-DEINDENO4,5-H2BENZOPYRAN-11-YL ACETATE,Caffeine,Pilaralisib,XL765
chr3:178952063	A/A	PASS	A	G,T	REF		PIK3CA	PIK3CA:exonic:NM_006218.3	0					HS	COSM1484868;COSM86043		G=0.05, T=0.00			2000	A=0.9995, G=5.0E-4, T=0.0		+	21	NM_006218.3			8.86				PI3-kinase family, p85-binding domain,PI3-kinase family, ras-binding domain,Phosphatidylinositol 3- and 4-kinase,Phosphoinositide 3-kinase C2,Phosphoinositide 3-kinase family, accessory domain (PIK domain)																1-phosphatidylinositol-3-kinase activity,1-phosphatidylinositol-4-phosphate 3-kinase activity,ATP binding,ERBB2 signaling pathway,Fc-epsilon receptor signaling pathway,Fc-gamma receptor signaling pathway involved in phagocytosis,G-protein coupled receptor signaling pathway,T cell costimulation,T cell receptor signaling pathway,activation of protein kinase activity,adaptive immune response,adipose…	(1S,6BR,9AS,11R,11BR)-9A,11B-DIMETHYL-1-(METHYLOXY)METHYL-3,6,9-TRIOXO-1,6,6B,7,8,9,9A,10,11,11B-DECAHYDRO-3H-FURO4,3,2-DEINDENO4,5-H2BENZOPYRAN-11-YL ACETATE,Caffeine,Pilaralisib,XL765
chr3:178952064	T/T	PASS	T	C	REF		PIK3CA	PIK3CA:exonic:NM_006218.3	0					HS	COSM163486		0.10			1999	T=0.999, C=0.001		+	21	NM_006218.3			5.82				PI3-kinase family, p85-binding domain,PI3-kinase family, ras-binding domain,Phosphatidylinositol 3- and 4-kinase,Phosphoinositide 3-kinase C2,Phosphoinositide 3-kinase family, accessory domain (PIK domain)																1-phosphatidylinositol-3-kinase activity,1-phosphatidylinositol-4-phosphate 3-kinase activity,ATP binding,ERBB2 signaling pathway,Fc-epsilon receptor signaling pathway,Fc-gamma receptor signaling pathway involved in phagocytosis,G-protein coupled receptor signaling pathway,T cell costimulation,T cell receptor signaling pathway,activation of protein kinase activity,adaptive immune response,adipose…	(1S,6BR,9AS,11R,11BR)-9A,11B-DIMETHYL-1-(METHYLOXY)METHYL-3,6,9-TRIOXO-1,6,6B,7,8,9,9A,10,11,11B-DECAHYDRO-3H-FURO4,3,2-DEINDENO4,5-H2BENZOPYRAN-11-YL ACETATE,Caffeine,Pilaralisib,XL765
chr3:178952065	G/G	PASS	G	A	REF		PIK3CA	PIK3CA:exonic:NM_006218.3	0					HS	COSM25085		0.05			2000	G=0.9995, A=5.0E-4		+	21	NM_006218.3			6.28				PI3-kinase family, p85-binding domain,PI3-kinase family, ras-binding domain,Phosphatidylinositol 3- and 4-kinase,Phosphoinositide 3-kinase C2,Phosphoinositide 3-kinase family, accessory domain (PIK domain)																1-phosphatidylinositol-3-kinase activity,1-phosphatidylinositol-4-phosphate 3-kinase activity,ATP binding,ERBB2 signaling pathway,Fc-epsilon receptor signaling pathway,Fc-gamma receptor signaling pathway involved in phagocytosis,G-protein coupled receptor signaling pathway,T cell costimulation,T cell receptor signaling pathway,activation of protein kinase activity,adaptive immune response,adipose…	(1S,6BR,9AS,11R,11BR)-9A,11B-DIMETHYL-1-(METHYLOXY)METHYL-3,6,9-TRIOXO-1,6,6B,7,8,9,9A,10,11,11B-DECAHYDRO-3H-FURO4,3,2-DEINDENO4,5-H2BENZOPYRAN-11-YL ACETATE,Caffeine,Pilaralisib,XL765
chr3:178952072	A/A	PASS	A	G,T	REF		PIK3CA	PIK3CA:exonic:NM_006218.3	0					HS	COSM12591;OM3168		G=0.15, T=0.05			1999	A=0.998, G=0.0015, T=5.0E-4		+	21	NM_006218.3			8.86				PI3-kinase family, p85-binding domain,PI3-kinase family, ras-binding domain,Phosphatidylinositol 3- and 4-kinase,Phosphoinositide 3-kinase C2,Phosphoinositide 3-kinase family, accessory domain (PIK domain)	rs1057519936															1-phosphatidylinositol-3-kinase activity,1-phosphatidylinositol-4-phosphate 3-kinase activity,ATP binding,ERBB2 signaling pathway,Fc-epsilon receptor signaling pathway,Fc-gamma receptor signaling pathway involved in phagocytosis,G-protein coupled receptor signaling pathway,T cell costimulation,T cell receptor signaling pathway,activation of protein kinase activity,adaptive immune response,adipose…	(1S,6BR,9AS,11R,11BR)-9A,11B-DIMETHYL-1-(METHYLOXY)METHYL-3,6,9-TRIOXO-1,6,6B,7,8,9,9A,10,11,11B-DECAHYDRO-3H-FURO4,3,2-DEINDENO4,5-H2BENZOPYRAN-11-YL ACETATE,Caffeine,Pilaralisib,XL765
chr3:178952073	T/T	PASS	T	C	REF		PIK3CA	PIK3CA:exonic:NM_006218.3	0					HS	COSM12463		0.00			1999	T=1.0, C=0.0		+	21	NM_006218.3			7.61				PI3-kinase family, p85-binding domain,PI3-kinase family, ras-binding domain,Phosphatidylinositol 3- and 4-kinase,Phosphoinositide 3-kinase C2,Phosphoinositide 3-kinase family, accessory domain (PIK domain)	rs1057519937															1-phosphatidylinositol-3-kinase activity,1-phosphatidylinositol-4-phosphate 3-kinase activity,ATP binding,ERBB2 signaling pathway,Fc-epsilon receptor signaling pathway,Fc-gamma receptor signaling pathway involved in phagocytosis,G-protein coupled receptor signaling pathway,T cell costimulation,T cell receptor signaling pathway,activation of protein kinase activity,adaptive immune response,adipose…	(1S,6BR,9AS,11R,11BR)-9A,11B-DIMETHYL-1-(METHYLOXY)METHYL-3,6,9-TRIOXO-1,6,6B,7,8,9,9A,10,11,11B-DECAHYDRO-3H-FURO4,3,2-DEINDENO4,5-H2BENZOPYRAN-11-YL ACETATE,Caffeine,Pilaralisib,XL765
chr3:178952074	G/G	PASS	G	A,C,T	REF		PIK3CA	PIK3CA:exonic:NM_006218.3	0					HS	COSM29313;COSM94984;COSM773		A=0.00, C=0.00, T=0.00			1998	G=1.0, A=0.0, C=0.0, T=0.0		+	21	NM_006218.3			9.37				PI3-kinase family, p85-binding domain,PI3-kinase family, ras-binding domain,Phosphatidylinositol 3- and 4-kinase,Phosphoinositide 3-kinase C2,Phosphoinositide 3-kinase family, accessory domain (PIK domain)	rs121913283,rs773197217							0.0 (pos.178952074)	0.0 (pos.178952074)	0.0 (pos.178952074)	0.0 (pos.178952074)	0.0 (pos.178952074)	1.504E-5 (pos.178952074)	0.0 (pos.178952074)	8.314E-6 (pos.178952074)	1-phosphatidylinositol-3-kinase activity,1-phosphatidylinositol-4-phosphate 3-kinase activity,ATP binding,ERBB2 signaling pathway,Fc-epsilon receptor signaling pathway,Fc-gamma receptor signaling pathway involved in phagocytosis,G-protein coupled receptor signaling pathway,T cell costimulation,T cell receptor signaling pathway,activation of protein kinase activity,adaptive immune response,adipose…	(1S,6BR,9AS,11R,11BR)-9A,11B-DIMETHYL-1-(METHYLOXY)METHYL-3,6,9-TRIOXO-1,6,6B,7,8,9,9A,10,11,11B-DECAHYDRO-3H-FURO4,3,2-DEINDENO4,5-H2BENZOPYRAN-11-YL ACETATE,Caffeine,Pilaralisib,XL765
chr3:178952075	A/A	PASS	A	G,T	REF		PIK3CA	PIK3CA:exonic:NM_006218.3	0					HS	COSM27134;COSM36288		G=0.05, T=0.00			2000	A=0.9995, G=5.0E-4, T=0.0		+	21	NM_006218.3			8.86				PI3-kinase family, p85-binding domain,PI3-kinase family, ras-binding domain,Phosphatidylinositol 3- and 4-kinase,Phosphoinositide 3-kinase C2,Phosphoinositide 3-kinase family, accessory domain (PIK domain)	rs773197217							0.0 (pos.178952074)	0.0 (pos.178952074)	0.0 (pos.178952074)	0.0 (pos.178952074)	0.0 (pos.178952074)	1.504E-5 (pos.178952074)	0.0 (pos.178952074)	8.314E-6 (pos.178952074)	1-phosphatidylinositol-3-kinase activity,1-phosphatidylinositol-4-phosphate 3-kinase activity,ATP binding,ERBB2 signaling pathway,Fc-epsilon receptor signaling pathway,Fc-gamma receptor signaling pathway involved in phagocytosis,G-protein coupled receptor signaling pathway,T cell costimulation,T cell receptor signaling pathway,activation of protein kinase activity,adaptive immune response,adipose…	(1S,6BR,9AS,11R,11BR)-9A,11B-DIMETHYL-1-(METHYLOXY)METHYL-3,6,9-TRIOXO-1,6,6B,7,8,9,9A,10,11,11B-DECAHYDRO-3H-FURO4,3,2-DEINDENO4,5-H2BENZOPYRAN-11-YL ACETATE,Caffeine,Pilaralisib,XL765
chr3:178952076	A/A	PASS	A	G	REF		PIK3CA	PIK3CA:exonic:NM_006218.3	0					HS	COSM22541		0.00			1999	A=1.0, G=0.0		+	21	NM_006218.3			8.86				PI3-kinase family, p85-binding domain,PI3-kinase family, ras-binding domain,Phosphatidylinositol 3- and 4-kinase,Phosphoinositide 3-kinase C2,Phosphoinositide 3-kinase family, accessory domain (PIK domain)	rs1064793838															1-phosphatidylinositol-3-kinase activity,1-phosphatidylinositol-4-phosphate 3-kinase activity,ATP binding,ERBB2 signaling pathway,Fc-epsilon receptor signaling pathway,Fc-gamma receptor signaling pathway involved in phagocytosis,G-protein coupled receptor signaling pathway,T cell costimulation,T cell receptor signaling pathway,activation of protein kinase activity,adaptive immune response,adipose…	(1S,6BR,9AS,11R,11BR)-9A,11B-DIMETHYL-1-(METHYLOXY)METHYL-3,6,9-TRIOXO-1,6,6B,7,8,9,9A,10,11,11B-DECAHYDRO-3H-FURO4,3,2-DEINDENO4,5-H2BENZOPYRAN-11-YL ACETATE,Caffeine,Pilaralisib,XL765
chr3:178952077	T/T	PASS	T	A,G	REF		PIK3CA	PIK3CA:exonic:NM_006218.3	0					HS	COSM12592;COSM27504		A=0.05, G=0.00			2000	T=0.9995, A=5.0E-4, G=0.0		+	21	NM_006218.3			1.52				PI3-kinase family, p85-binding domain,PI3-kinase family, ras-binding domain,Phosphatidylinositol 3- and 4-kinase,Phosphoinositide 3-kinase C2,Phosphoinositide 3-kinase family, accessory domain (PIK domain)																1-phosphatidylinositol-3-kinase activity,1-phosphatidylinositol-4-phosphate 3-kinase activity,ATP binding,ERBB2 signaling pathway,Fc-epsilon receptor signaling pathway,Fc-gamma receptor signaling pathway involved in phagocytosis,G-protein coupled receptor signaling pathway,T cell costimulation,T cell receptor signaling pathway,activation of protein kinase activity,adaptive immune response,adipose…	(1S,6BR,9AS,11R,11BR)-9A,11B-DIMETHYL-1-(METHYLOXY)METHYL-3,6,9-TRIOXO-1,6,6B,7,8,9,9A,10,11,11B-DECAHYDRO-3H-FURO4,3,2-DEINDENO4,5-H2BENZOPYRAN-11-YL ACETATE,Caffeine,Pilaralisib,XL765
chr3:178952078	G/G	PASS	G	A	REF		PIK3CA	PIK3CA:exonic:NM_006218.3	0					HS	COSM25086		0.00			2000	G=1.0, A=0.0		+	21	NM_006218.3			9.37				PI3-kinase family, p85-binding domain,PI3-kinase family, ras-binding domain,Phosphatidylinositol 3- and 4-kinase,Phosphoinositide 3-kinase C2,Phosphoinositide 3-kinase family, accessory domain (PIK domain)																1-phosphatidylinositol-3-kinase activity,1-phosphatidylinositol-4-phosphate 3-kinase activity,ATP binding,ERBB2 signaling pathway,Fc-epsilon receptor signaling pathway,Fc-gamma receptor signaling pathway involved in phagocytosis,G-protein coupled receptor signaling pathway,T cell costimulation,T cell receptor signaling pathway,activation of protein kinase activity,adaptive immune response,adipose…	(1S,6BR,9AS,11R,11BR)-9A,11B-DIMETHYL-1-(METHYLOXY)METHYL-3,6,9-TRIOXO-1,6,6B,7,8,9,9A,10,11,11B-DECAHYDRO-3H-FURO4,3,2-DEINDENO4,5-H2BENZOPYRAN-11-YL ACETATE,Caffeine,Pilaralisib,XL765
chr3:178952079	A/A	PASS	A	G,T	REF		PIK3CA	PIK3CA:exonic:NM_006218.3	0					HS	COSM1421003;COSM729813		G=0.05, T=0.00			1996	A=0.9995, G=5.0E-4, T=0.0		+	21	NM_006218.3			8.86				PI3-kinase family, p85-binding domain,PI3-kinase family, ras-binding domain,Phosphatidylinositol 3- and 4-kinase,Phosphoinositide 3-kinase C2,Phosphoinositide 3-kinase family, accessory domain (PIK domain)																1-phosphatidylinositol-3-kinase activity,1-phosphatidylinositol-4-phosphate 3-kinase activity,ATP binding,ERBB2 signaling pathway,Fc-epsilon receptor signaling pathway,Fc-gamma receptor signaling pathway involved in phagocytosis,G-protein coupled receptor signaling pathway,T cell costimulation,T cell receptor signaling pathway,activation of protein kinase activity,adaptive immune response,adipose…	(1S,6BR,9AS,11R,11BR)-9A,11B-DIMETHYL-1-(METHYLOXY)METHYL-3,6,9-TRIOXO-1,6,6B,7,8,9,9A,10,11,11B-DECAHYDRO-3H-FURO4,3,2-DEINDENO4,5-H2BENZOPYRAN-11-YL ACETATE,Caffeine,Pilaralisib,XL765
chr3:178952081	G/G	PASS	G	A	REF		PIK3CA	PIK3CA:exonic:NM_006218.3	0					HS	COSM27273		0.10			1999	G=0.999, A=0.001		+	21	NM_006218.3			9.37				PI3-kinase family, p85-binding domain,PI3-kinase family, ras-binding domain,Phosphatidylinositol 3- and 4-kinase,Phosphoinositide 3-kinase C2,Phosphoinositide 3-kinase family, accessory domain (PIK domain)																1-phosphatidylinositol-3-kinase activity,1-phosphatidylinositol-4-phosphate 3-kinase activity,ATP binding,ERBB2 signaling pathway,Fc-epsilon receptor signaling pathway,Fc-gamma receptor signaling pathway involved in phagocytosis,G-protein coupled receptor signaling pathway,T cell costimulation,T cell receptor signaling pathway,activation of protein kinase activity,adaptive immune response,adipose…	(1S,6BR,9AS,11R,11BR)-9A,11B-DIMETHYL-1-(METHYLOXY)METHYL-3,6,9-TRIOXO-1,6,6B,7,8,9,9A,10,11,11B-DECAHYDRO-3H-FURO4,3,2-DEINDENO4,5-H2BENZOPYRAN-11-YL ACETATE,Caffeine,Pilaralisib,XL765
chr3:178952082	C/C	PASS	C	A,T	REF		PIK3CA	PIK3CA:exonic:NM_006218.3	0					HS	COSM27156;COSM6146		A=0.00, T=0.05			1999	C=0.9995, A=0.0, T=5.0E-4		+	21	NM_006218.3			7.4				PI3-kinase family, p85-binding domain,PI3-kinase family, ras-binding domain,Phosphatidylinositol 3- and 4-kinase,Phosphoinositide 3-kinase C2,Phosphoinositide 3-kinase family, accessory domain (PIK domain)																1-phosphatidylinositol-3-kinase activity,1-phosphatidylinositol-4-phosphate 3-kinase activity,ATP binding,ERBB2 signaling pathway,Fc-epsilon receptor signaling pathway,Fc-gamma receptor signaling pathway involved in phagocytosis,G-protein coupled receptor signaling pathway,T cell costimulation,T cell receptor signaling pathway,activation of protein kinase activity,adaptive immune response,adipose…	(1S,6BR,9AS,11R,11BR)-9A,11B-DIMETHYL-1-(METHYLOXY)METHYL-3,6,9-TRIOXO-1,6,6B,7,8,9,9A,10,11,11B-DECAHYDRO-3H-FURO4,3,2-DEINDENO4,5-H2BENZOPYRAN-11-YL ACETATE,Caffeine,Pilaralisib,XL765
chr3:178952084	C/C	PASS	C	A,T	REF		PIK3CA	PIK3CA:exonic:NM_006218.3	0					HS	COSM5029128;COSM774		A=0.00, T=0.00			2000	C=1.0, A=0.0, T=0.0		+	21	NM_006218.3			7.4				PI3-kinase family, p85-binding domain,PI3-kinase family, ras-binding domain,Phosphatidylinositol 3- and 4-kinase,Phosphoinositide 3-kinase C2,Phosphoinositide 3-kinase family, accessory domain (PIK domain)	rs121913281															1-phosphatidylinositol-3-kinase activity,1-phosphatidylinositol-4-phosphate 3-kinase activity,ATP binding,ERBB2 signaling pathway,Fc-epsilon receptor signaling pathway,Fc-gamma receptor signaling pathway involved in phagocytosis,G-protein coupled receptor signaling pathway,T cell costimulation,T cell receptor signaling pathway,activation of protein kinase activity,adaptive immune response,adipose…	(1S,6BR,9AS,11R,11BR)-9A,11B-DIMETHYL-1-(METHYLOXY)METHYL-3,6,9-TRIOXO-1,6,6B,7,8,9,9A,10,11,11B-DECAHYDRO-3H-FURO4,3,2-DEINDENO4,5-H2BENZOPYRAN-11-YL ACETATE,Caffeine,Pilaralisib,XL765
chr3:178952085	A/A	PASS	A	C,G,T	REF		PIK3CA	PIK3CA:exonic:NM_006218.3	0					HS	COSM249874;COSM775;COSM776		C=0.00, G=0.00, T=0.00			2000	A=1.0, C=0.0, G=0.0, T=0.0		+	21	NM_006218.3			8.86				PI3-kinase family, p85-binding domain,PI3-kinase family, ras-binding domain,Phosphatidylinositol 3- and 4-kinase,Phosphoinositide 3-kinase C2,Phosphoinositide 3-kinase family, accessory domain (PIK domain)	rs121913279							0.0;0.0 (pos.178952085)	0.0;0.0 (pos.178952085)	0.0;0.0 (pos.178952085)	0.0;0.0 (pos.178952085)	0.0;0.0 (pos.178952085)	1.505E-5;1.505E-5 (pos.178952085)	0.0;0.0 (pos.178952085)	8.317E-6;8.317E-6 (pos.178952085)	1-phosphatidylinositol-3-kinase activity,1-phosphatidylinositol-4-phosphate 3-kinase activity,ATP binding,ERBB2 signaling pathway,Fc-epsilon receptor signaling pathway,Fc-gamma receptor signaling pathway involved in phagocytosis,G-protein coupled receptor signaling pathway,T cell costimulation,T cell receptor signaling pathway,activation of protein kinase activity,adaptive immune response,adipose…	(1S,6BR,9AS,11R,11BR)-9A,11B-DIMETHYL-1-(METHYLOXY)METHYL-3,6,9-TRIOXO-1,6,6B,7,8,9,9A,10,11,11B-DECAHYDRO-3H-FURO4,3,2-DEINDENO4,5-H2BENZOPYRAN-11-YL ACETATE,Caffeine,Pilaralisib,XL765
chr3:178952086	T/T	PASS	T	A,G	REF		PIK3CA	PIK3CA:exonic:NM_006218.3	0					HS	COSM1041525;COSM24714		A=0.00, G=0.00			1999	T=1.0, A=0.0, G=0.0		+	21	NM_006218.3			-0.12				PI3-kinase family, p85-binding domain,PI3-kinase family, ras-binding domain,Phosphatidylinositol 3- and 4-kinase,Phosphoinositide 3-kinase C2,Phosphoinositide 3-kinase family, accessory domain (PIK domain)	rs1057519932															1-phosphatidylinositol-3-kinase activity,1-phosphatidylinositol-4-phosphate 3-kinase activity,ATP binding,ERBB2 signaling pathway,Fc-epsilon receptor signaling pathway,Fc-gamma receptor signaling pathway involved in phagocytosis,G-protein coupled receptor signaling pathway,T cell costimulation,T cell receptor signaling pathway,activation of protein kinase activity,adaptive immune response,adipose…	(1S,6BR,9AS,11R,11BR)-9A,11B-DIMETHYL-1-(METHYLOXY)METHYL-3,6,9-TRIOXO-1,6,6B,7,8,9,9A,10,11,11B-DECAHYDRO-3H-FURO4,3,2-DEINDENO4,5-H2BENZOPYRAN-11-YL ACETATE,Caffeine,Pilaralisib,XL765
chr3:178952087	C/C	PASS	C	A,G,T	REF		PIK3CA	PIK3CA:exonic:NM_006218.3	0					HS	COSM1421010;COSM249881;COSM249875		A=0.00, G=0.00, T=0.00			1998	C=1.0, A=0.0, G=0.0, T=0.0		+	21	NM_006218.3			7.4				PI3-kinase family, p85-binding domain,PI3-kinase family, ras-binding domain,Phosphatidylinositol 3- and 4-kinase,Phosphoinositide 3-kinase C2,Phosphoinositide 3-kinase family, accessory domain (PIK domain)																1-phosphatidylinositol-3-kinase activity,1-phosphatidylinositol-4-phosphate 3-kinase activity,ATP binding,ERBB2 signaling pathway,Fc-epsilon receptor signaling pathway,Fc-gamma receptor signaling pathway involved in phagocytosis,G-protein coupled receptor signaling pathway,T cell costimulation,T cell receptor signaling pathway,activation of protein kinase activity,adaptive immune response,adipose…	(1S,6BR,9AS,11R,11BR)-9A,11B-DIMETHYL-1-(METHYLOXY)METHYL-3,6,9-TRIOXO-1,6,6B,7,8,9,9A,10,11,11B-DECAHYDRO-3H-FURO4,3,2-DEINDENO4,5-H2BENZOPYRAN-11-YL ACETATE,Caffeine,Pilaralisib,XL765
chr3:178952088	A/A	PASS	A	G,T	REF		PIK3CA	PIK3CA:exonic:NM_006218.3	0					HS	COSM36289;COSM3734761		G=0.00, T=0.00			2000	A=1.0, G=0.0, T=0.0		+	21	NM_006218.3			8.86				PI3-kinase family, p85-binding domain,PI3-kinase family, ras-binding domain,Phosphatidylinositol 3- and 4-kinase,Phosphoinositide 3-kinase C2,Phosphoinositide 3-kinase family, accessory domain (PIK domain)																1-phosphatidylinositol-3-kinase activity,1-phosphatidylinositol-4-phosphate 3-kinase activity,ATP binding,ERBB2 signaling pathway,Fc-epsilon receptor signaling pathway,Fc-gamma receptor signaling pathway involved in phagocytosis,G-protein coupled receptor signaling pathway,T cell costimulation,T cell receptor signaling pathway,activation of protein kinase activity,adaptive immune response,adipose…	(1S,6BR,9AS,11R,11BR)-9A,11B-DIMETHYL-1-(METHYLOXY)METHYL-3,6,9-TRIOXO-1,6,6B,7,8,9,9A,10,11,11B-DECAHYDRO-3H-FURO4,3,2-DEINDENO4,5-H2BENZOPYRAN-11-YL ACETATE,Caffeine,Pilaralisib,XL765
chr3:178952089	T/T	PASS	T	G	REF		PIK3CA	PIK3CA:exonic:NM_006218.3	0					HS	COSM27157		0.00			2000	T=1.0, G=0.0		+	21	NM_006218.3			1.2				PI3-kinase family, p85-binding domain,PI3-kinase family, ras-binding domain,Phosphatidylinositol 3- and 4-kinase,Phosphoinositide 3-kinase C2,Phosphoinositide 3-kinase family, accessory domain (PIK domain)																1-phosphatidylinositol-3-kinase activity,1-phosphatidylinositol-4-phosphate 3-kinase activity,ATP binding,ERBB2 signaling pathway,Fc-epsilon receptor signaling pathway,Fc-gamma receptor signaling pathway involved in phagocytosis,G-protein coupled receptor signaling pathway,T cell costimulation,T cell receptor signaling pathway,activation of protein kinase activity,adaptive immune response,adipose…	(1S,6BR,9AS,11R,11BR)-9A,11B-DIMETHYL-1-(METHYLOXY)METHYL-3,6,9-TRIOXO-1,6,6B,7,8,9,9A,10,11,11B-DECAHYDRO-3H-FURO4,3,2-DEINDENO4,5-H2BENZOPYRAN-11-YL ACETATE,Caffeine,Pilaralisib,XL765
chr3:178952090	G/G	PASS	G	A,C,T	REF		PIK3CA	PIK3CA:exonic:NM_006218.3	0					HS	COSM777;COSM12597;COSM1168056		A=0.00, C=0.00, T=0.00			1999	G=1.0, A=0.0, C=0.0, T=0.0		+	21	NM_006218.3			9.37				PI3-kinase family, p85-binding domain,PI3-kinase family, ras-binding domain,Phosphatidylinositol 3- and 4-kinase,Phosphoinositide 3-kinase C2,Phosphoinositide 3-kinase family, accessory domain (PIK domain)	rs121913277															1-phosphatidylinositol-3-kinase activity,1-phosphatidylinositol-4-phosphate 3-kinase activity,ATP binding,ERBB2 signaling pathway,Fc-epsilon receptor signaling pathway,Fc-gamma receptor signaling pathway involved in phagocytosis,G-protein coupled receptor signaling pathway,T cell costimulation,T cell receptor signaling pathway,activation of protein kinase activity,adaptive immune response,adipose…	(1S,6BR,9AS,11R,11BR)-9A,11B-DIMETHYL-1-(METHYLOXY)METHYL-3,6,9-TRIOXO-1,6,6B,7,8,9,9A,10,11,11B-DECAHYDRO-3H-FURO4,3,2-DEINDENO4,5-H2BENZOPYRAN-11-YL ACETATE,Caffeine,Pilaralisib,XL765
chr3:178952091	G/G	PASS	G	A,C	REF		PIK3CA	PIK3CA:exonic:NM_006218.3	0					HS	COSM308548;COSM27158		A=0.05, C=0.00			2000	G=0.9995, A=5.0E-4, C=0.0		+	21	NM_006218.3			9.37				PI3-kinase family, p85-binding domain,PI3-kinase family, ras-binding domain,Phosphatidylinositol 3- and 4-kinase,Phosphoinositide 3-kinase C2,Phosphoinositide 3-kinase family, accessory domain (PIK domain)																1-phosphatidylinositol-3-kinase activity,1-phosphatidylinositol-4-phosphate 3-kinase activity,ATP binding,ERBB2 signaling pathway,Fc-epsilon receptor signaling pathway,Fc-gamma receptor signaling pathway involved in phagocytosis,G-protein coupled receptor signaling pathway,T cell costimulation,T cell receptor signaling pathway,activation of protein kinase activity,adaptive immune response,adipose…	(1S,6BR,9AS,11R,11BR)-9A,11B-DIMETHYL-1-(METHYLOXY)METHYL-3,6,9-TRIOXO-1,6,6B,7,8,9,9A,10,11,11B-DECAHYDRO-3H-FURO4,3,2-DEINDENO4,5-H2BENZOPYRAN-11-YL ACETATE,Caffeine,Pilaralisib,XL765
chr4:1795641		PASS		<CNV>	CNV	.	FGFR3		12.758kb			1.5	4p16.3(1795641-1808399)x1.5	HS	FGFR3							5%:1.31, 95%:1.72												dgv8901n54,dgv8902n54,esv2759218,nsv1074132,nsv428434,nsv508989,nsv593339,nsv829836,nsv949756
chr4:1801486	C/C	PASS	C	T	REF		FGFR3	FGFR3:exonic:NM_000142.4	0					HS	MAN104		0.10			1999	C=0.999, T=0.001		+	4	NM_000142.4			0.94				Immunoglobulin I-set domain,Immunoglobulin domain,Protein kinase domain,Protein tyrosine kinase	rs766911583							0.0 (pos.1801486)	0.0 (pos.1801486)	0.0 (pos.1801486)	0.0 (pos.1801486)	0.0 (pos.1801486)	1.551E-5 (pos.1801486)	0.0 (pos.1801486)	8.539E-6 (pos.1801486)	1-phosphatidylinositol-3-kinase activity,ATP binding,Golgi apparatus,MAPK cascade,Ras guanyl-nucleotide exchange factor activity,bone maturation,bone mineralization,bone morphogenesis,cell surface,cell-cell signaling,chondrocyte differentiation,chondrocyte proliferation,endochondral bone growth,endochondral ossification,endoplasmic reticulum,extracellular region,fibroblast growth factor binding,f…	Lenvatinib,Nintedanib,Palifermin,Pazopanib,Ponatinib,XL999
chr4:1803564	C/C	PASS	C	T	REF		FGFR3	FGFR3:exonic:NM_000142.4	0					HS	COSM714		0.00			772	C=1.0, T=0.0		+	7	NM_000142.4			2.24				Immunoglobulin I-set domain,Immunoglobulin domain,Protein kinase domain,Protein tyrosine kinase	rs121913482															1-phosphatidylinositol-3-kinase activity,ATP binding,Golgi apparatus,MAPK cascade,Ras guanyl-nucleotide exchange factor activity,bone maturation,bone mineralization,bone morphogenesis,cell surface,cell-cell signaling,chondrocyte differentiation,chondrocyte proliferation,endochondral bone growth,endochondral ossification,endoplasmic reticulum,extracellular region,fibroblast growth factor binding,f…	Lenvatinib,Nintedanib,Palifermin,Pazopanib,Ponatinib,XL999
chr4:1803565	G/G	PASS	G	A	REF		FGFR3	FGFR3:exonic:NM_000142.4	0					HS	COSM1757310		0.00			771	G=1.0, A=0.0		+	7	NM_000142.4			9.36				Immunoglobulin I-set domain,Immunoglobulin domain,Protein kinase domain,Protein tyrosine kinase																1-phosphatidylinositol-3-kinase activity,ATP binding,Golgi apparatus,MAPK cascade,Ras guanyl-nucleotide exchange factor activity,bone maturation,bone mineralization,bone morphogenesis,cell surface,cell-cell signaling,chondrocyte differentiation,chondrocyte proliferation,endochondral bone growth,endochondral ossification,endoplasmic reticulum,extracellular region,fibroblast growth factor binding,f…	Lenvatinib,Nintedanib,Palifermin,Pazopanib,Ponatinib,XL999
chr4:1803567	T/T	PASS	T	A	REF		FGFR3	FGFR3:exonic:NM_000142.4	0					HS	COSM29431		0.00			770	T=1.0, A=0.0		+	7	NM_000142.4			7.64				Immunoglobulin I-set domain,Immunoglobulin domain,Protein kinase domain,Protein tyrosine kinase																1-phosphatidylinositol-3-kinase activity,ATP binding,Golgi apparatus,MAPK cascade,Ras guanyl-nucleotide exchange factor activity,bone maturation,bone mineralization,bone morphogenesis,cell surface,cell-cell signaling,chondrocyte differentiation,chondrocyte proliferation,endochondral bone growth,endochondral ossification,endoplasmic reticulum,extracellular region,fibroblast growth factor binding,f…	Lenvatinib,Nintedanib,Palifermin,Pazopanib,Ponatinib,XL999
chr4:1803568	C/C	PASS	C	G	REF		FGFR3	FGFR3:exonic:NM_000142.4	0					HS	COSM715		0.00			769	C=1.0, G=0.0		+	7	NM_000142.4			7.43				Immunoglobulin I-set domain,Immunoglobulin domain,Protein kinase domain,Protein tyrosine kinase	rs121913483							0.0;0.0 (pos.1803568)	0.0;1.273E-4 (pos.1803568)	0.0;0.0 (pos.1803568)	0.0;0.0 (pos.1803568)	0.0;0.0 (pos.1803568)	1.777E-5;0.0 (pos.1803568)	0.0;0.0 (pos.1803568)	9.654E-6;9.654E-6 (pos.1803568)	1-phosphatidylinositol-3-kinase activity,ATP binding,Golgi apparatus,MAPK cascade,Ras guanyl-nucleotide exchange factor activity,bone maturation,bone mineralization,bone morphogenesis,cell surface,cell-cell signaling,chondrocyte differentiation,chondrocyte proliferation,endochondral bone growth,endochondral ossification,endoplasmic reticulum,extracellular region,fibroblast growth factor binding,f…	Lenvatinib,Nintedanib,Palifermin,Pazopanib,Ponatinib,XL999
chr4:1806089	G/G	PASS	G	T	REF		FGFR3	FGFR3:exonic:NM_000142.4	0					HS	COSM716		0.00			1807	G=1.0, T=0.0		+	9	NM_000142.4			2.49				Immunoglobulin I-set domain,Immunoglobulin domain,Protein kinase domain,Protein tyrosine kinase	rs121913479															1-phosphatidylinositol-3-kinase activity,ATP binding,Golgi apparatus,MAPK cascade,Ras guanyl-nucleotide exchange factor activity,bone maturation,bone mineralization,bone morphogenesis,cell surface,cell-cell signaling,chondrocyte differentiation,chondrocyte proliferation,endochondral bone growth,endochondral ossification,endoplasmic reticulum,extracellular region,fibroblast growth factor binding,f…	Lenvatinib,Nintedanib,Palifermin,Pazopanib,Ponatinib,XL999
chr4:1806092	A/A	PASS	A	T	REF		FGFR3	FGFR3:exonic:NM_000142.4	0					HS	COSM17461		0.00			1807	A=1.0, T=0.0		+	9	NM_000142.4			0.58				Immunoglobulin I-set domain,Immunoglobulin domain,Protein kinase domain,Protein tyrosine kinase	rs121913484															1-phosphatidylinositol-3-kinase activity,ATP binding,Golgi apparatus,MAPK cascade,Ras guanyl-nucleotide exchange factor activity,bone maturation,bone mineralization,bone morphogenesis,cell surface,cell-cell signaling,chondrocyte differentiation,chondrocyte proliferation,endochondral bone growth,endochondral ossification,endoplasmic reticulum,extracellular region,fibroblast growth factor binding,f…	Lenvatinib,Nintedanib,Palifermin,Pazopanib,Ponatinib,XL999
chr4:1806099	A/A	PASS	A	G	REF		FGFR3	FGFR3:exonic:NM_000142.4	0					HS	COSM718		0.00			1815	A=1.0, G=0.0		+	9	NM_000142.4			4.28				Immunoglobulin I-set domain,Immunoglobulin domain,Protein kinase domain,Protein tyrosine kinase	rs121913485															1-phosphatidylinositol-3-kinase activity,ATP binding,Golgi apparatus,MAPK cascade,Ras guanyl-nucleotide exchange factor activity,bone maturation,bone mineralization,bone morphogenesis,cell surface,cell-cell signaling,chondrocyte differentiation,chondrocyte proliferation,endochondral bone growth,endochondral ossification,endoplasmic reticulum,extracellular region,fibroblast growth factor binding,f…	Lenvatinib,Nintedanib,Palifermin,Pazopanib,Ponatinib,XL999
chr4:1806119	G/G	PASS	G	A	REF		FGFR3	FGFR3:exonic:NM_000142.4	0					HS	COSM24842		0.00			1827	G=1.0, A=0.0		+	9	NM_000142.4			3.52				Immunoglobulin I-set domain,Immunoglobulin domain,Protein kinase domain,Protein tyrosine kinase	rs28931614															1-phosphatidylinositol-3-kinase activity,ATP binding,Golgi apparatus,MAPK cascade,Ras guanyl-nucleotide exchange factor activity,bone maturation,bone mineralization,bone morphogenesis,cell surface,cell-cell signaling,chondrocyte differentiation,chondrocyte proliferation,endochondral bone growth,endochondral ossification,endoplasmic reticulum,extracellular region,fibroblast growth factor binding,f…	Lenvatinib,Nintedanib,Palifermin,Pazopanib,Ponatinib,XL999
chr4:1806120	G/G	PASS	G	A	REF		FGFR3	FGFR3:exonic:NM_000142.4	0					HS	COSM51545		0.11			1827	G=0.9989, A=0.0011		+	9	NM_000142.4			2.38				Immunoglobulin I-set domain,Immunoglobulin domain,Protein kinase domain,Protein tyrosine kinase																1-phosphatidylinositol-3-kinase activity,ATP binding,Golgi apparatus,MAPK cascade,Ras guanyl-nucleotide exchange factor activity,bone maturation,bone mineralization,bone morphogenesis,cell surface,cell-cell signaling,chondrocyte differentiation,chondrocyte proliferation,endochondral bone growth,endochondral ossification,endoplasmic reticulum,extracellular region,fibroblast growth factor binding,f…	Lenvatinib,Nintedanib,Palifermin,Pazopanib,Ponatinib,XL999
chr4:1806131	T/T	PASS	T	C	REF		FGFR3	FGFR3:exonic:NM_000142.4	0					HS	COSM724		0.00			1824	T=1.0, C=0.0		+	9	NM_000142.4			0.28				Immunoglobulin I-set domain,Immunoglobulin domain,Protein kinase domain,Protein tyrosine kinase	rs17881656		0.001	0.005	9.0E-4	0.0036		2.423E-3;0.0 (pos.1806131)	0.0;0.0 (pos.1806131)	3.348E-3;0.0 (pos.1806131)	4.539E-4;0.0 (pos.1806131)	6.396E-5;0.0 (pos.1806131)	4.938E-3;1.515E-5 (pos.1806131)	5.792E-4;0.0 (pos.1806131)	3.066E-3;8.354E-6 (pos.1806131)	1-phosphatidylinositol-3-kinase activity,ATP binding,Golgi apparatus,MAPK cascade,Ras guanyl-nucleotide exchange factor activity,bone maturation,bone mineralization,bone morphogenesis,cell surface,cell-cell signaling,chondrocyte differentiation,chondrocyte proliferation,endochondral bone growth,endochondral ossification,endoplasmic reticulum,extracellular region,fibroblast growth factor binding,f…	Lenvatinib,Nintedanib,Palifermin,Pazopanib,Ponatinib,XL999
chr4:1806152	G/G	PASS	G	A	REF		FGFR3	FGFR3:exonic:NM_000142.4	0					HS	OM3151		0.16			1823	G=0.9984, A=0.0016		+	9	NM_000142.4			4.41				Immunoglobulin I-set domain,Immunoglobulin domain,Protein kinase domain,Protein tyrosine kinase																1-phosphatidylinositol-3-kinase activity,ATP binding,Golgi apparatus,MAPK cascade,Ras guanyl-nucleotide exchange factor activity,bone maturation,bone mineralization,bone morphogenesis,cell surface,cell-cell signaling,chondrocyte differentiation,chondrocyte proliferation,endochondral bone growth,endochondral ossification,endoplasmic reticulum,extracellular region,fibroblast growth factor binding,f…	Lenvatinib,Nintedanib,Palifermin,Pazopanib,Ponatinib,XL999
chr4:1806153	C/C	PASS	C	A,T	REF		FGFR3	FGFR3:exonic:NM_000142.4	0					HS	COSM721;COSM1737909		A=0.00, T=0.00			1823	C=1.0, A=0.0, T=0.0		+	9	NM_000142.4			1.8				Immunoglobulin I-set domain,Immunoglobulin domain,Protein kinase domain,Protein tyrosine kinase	rs28931615															1-phosphatidylinositol-3-kinase activity,ATP binding,Golgi apparatus,MAPK cascade,Ras guanyl-nucleotide exchange factor activity,bone maturation,bone mineralization,bone morphogenesis,cell surface,cell-cell signaling,chondrocyte differentiation,chondrocyte proliferation,endochondral bone growth,endochondral ossification,endoplasmic reticulum,extracellular region,fibroblast growth factor binding,f…	Lenvatinib,Nintedanib,Palifermin,Pazopanib,Ponatinib,XL999
chr4:1806176	C/C	PASS	C	T	REF		FGFR3	FGFR3:exonic:NM_000142.4	0					HS	COSM296687		0.00			1798	C=1.0, T=0.0		+	9	NM_000142.4			0.84				Immunoglobulin I-set domain,Immunoglobulin domain,Protein kinase domain,Protein tyrosine kinase	rs370064407			1.0E-4	0.0	1.0E-4		0.0 (pos.1806176)	0.0 (pos.1806176)	0.0 (pos.1806176)	0.0 (pos.1806176)	0.0 (pos.1806176)	1.512E-5 (pos.1806176)	2.897E-4 (pos.1806176)	3.328E-5 (pos.1806176)	1-phosphatidylinositol-3-kinase activity,ATP binding,Golgi apparatus,MAPK cascade,Ras guanyl-nucleotide exchange factor activity,bone maturation,bone mineralization,bone morphogenesis,cell surface,cell-cell signaling,chondrocyte differentiation,chondrocyte proliferation,endochondral bone growth,endochondral ossification,endoplasmic reticulum,extracellular region,fibroblast growth factor binding,f…	Lenvatinib,Nintedanib,Palifermin,Pazopanib,Ponatinib,XL999
chr4:1806582	C/C	PASS	C	G	REF		FGFR3	FGFR3:exonic:NM_000142.4	0					HS	BT119		0.00			1364	C=1.0, G=0.0		+	10	NM_000142.4			7.46				Immunoglobulin I-set domain,Immunoglobulin domain,Protein kinase domain,Protein tyrosine kinase	rs997891391															1-phosphatidylinositol-3-kinase activity,ATP binding,Golgi apparatus,MAPK cascade,Ras guanyl-nucleotide exchange factor activity,bone maturation,bone mineralization,bone morphogenesis,cell surface,cell-cell signaling,chondrocyte differentiation,chondrocyte proliferation,endochondral bone growth,endochondral ossification,endoplasmic reticulum,extracellular region,fibroblast growth factor binding,f…	Lenvatinib,Nintedanib,Palifermin,Pazopanib,Ponatinib,XL999
chr4:1807862	G/G	PASS	G	A	REF		FGFR3	FGFR3:exonic:NM_000142.4	0					HS	COSM29438		0.00			1813	G=1.0, A=0.0		+	14	NM_000142.4			9.43				Immunoglobulin I-set domain,Immunoglobulin domain,Protein kinase domain,Protein tyrosine kinase																1-phosphatidylinositol-3-kinase activity,ATP binding,Golgi apparatus,MAPK cascade,Ras guanyl-nucleotide exchange factor activity,bone maturation,bone mineralization,bone morphogenesis,cell surface,cell-cell signaling,chondrocyte differentiation,chondrocyte proliferation,endochondral bone growth,endochondral ossification,endoplasmic reticulum,extracellular region,fibroblast growth factor binding,f…	Lenvatinib,Nintedanib,Palifermin,Pazopanib,Ponatinib,XL999
chr4:1807889	A/A	PASS	A	C,G	REF		FGFR3	FGFR3:exonic:NM_000142.4	0					HS	COSM726;COSM719		C=0.00, G=0.05			1843	A=0.9995, C=0.0, G=5.0E-4		+	14	NM_000142.4			8.93				Immunoglobulin I-set domain,Immunoglobulin domain,Protein kinase domain,Protein tyrosine kinase	rs78311289							0.0 (pos.1807889)	0.0 (pos.1807889)	0.0 (pos.1807889)	0.0 (pos.1807889)	0.0 (pos.1807889)	0.0 (pos.1807889)	9.872E-5 (pos.1807889)	8.423E-6 (pos.1807889)	1-phosphatidylinositol-3-kinase activity,ATP binding,Golgi apparatus,MAPK cascade,Ras guanyl-nucleotide exchange factor activity,bone maturation,bone mineralization,bone morphogenesis,cell surface,cell-cell signaling,chondrocyte differentiation,chondrocyte proliferation,endochondral bone growth,endochondral ossification,endoplasmic reticulum,extracellular region,fibroblast growth factor binding,f…	Lenvatinib,Nintedanib,Palifermin,Pazopanib,Ponatinib,XL999
chr4:1807890	A/A	PASS	A	C,T	REF		FGFR3	FGFR3:exonic:NM_000142.4	0					HS	COSM731;COSM720		C=0.00, T=0.00			1841	A=1.0, C=0.0, T=0.0		+	14	NM_000142.4			8.93				Immunoglobulin I-set domain,Immunoglobulin domain,Protein kinase domain,Protein tyrosine kinase	rs121913105															1-phosphatidylinositol-3-kinase activity,ATP binding,Golgi apparatus,MAPK cascade,Ras guanyl-nucleotide exchange factor activity,bone maturation,bone mineralization,bone morphogenesis,cell surface,cell-cell signaling,chondrocyte differentiation,chondrocyte proliferation,endochondral bone growth,endochondral ossification,endoplasmic reticulum,extracellular region,fibroblast growth factor binding,f…	Lenvatinib,Nintedanib,Palifermin,Pazopanib,Ponatinib,XL999
chr4:1807891	G/G	PASS	G	C,T	REF		FGFR3	FGFR3:exonic:NM_000142.4	0					HS	COSM3993567;COSM1428730		C=0.00, T=0.00			1842	G=1.0, C=0.0, T=0.0		+	14	NM_000142.4			2.11				Immunoglobulin I-set domain,Immunoglobulin domain,Protein kinase domain,Protein tyrosine kinase	rs28928868															1-phosphatidylinositol-3-kinase activity,ATP binding,Golgi apparatus,MAPK cascade,Ras guanyl-nucleotide exchange factor activity,bone maturation,bone mineralization,bone morphogenesis,cell surface,cell-cell signaling,chondrocyte differentiation,chondrocyte proliferation,endochondral bone growth,endochondral ossification,endoplasmic reticulum,extracellular region,fibroblast growth factor binding,f…	Lenvatinib,Nintedanib,Palifermin,Pazopanib,Ponatinib,XL999
chr4:1807894	A/A	PASS	G	A	SNV		FGFR3	FGFR3:exonic:NM_000142.4	1								99.95	p.(=)		1836	G=5.0E-4, A=0.9995		+	14	NM_000142.4	c.1953G>A	synonymous	0.06				Immunoglobulin I-set domain,Immunoglobulin domain,Protein kinase domain,Protein tyrosine kinase	rs7688609		0.044 (ref)	8.0E-4	0.131	0.0449	YES	9.932E-1 (pos.1807894)	1.0 (pos.1807894)	9.943E-1 (pos.1807894)	1.0 (pos.1807894)	9.999E-1 (pos.1807894)	9.995E-1 (pos.1807894)	8.619E-1 (pos.1807894)	9.873E-1 (pos.1807894)	1-phosphatidylinositol-3-kinase activity,ATP binding,Golgi apparatus,MAPK cascade,Ras guanyl-nucleotide exchange factor activity,bone maturation,bone mineralization,bone morphogenesis,cell surface,cell-cell signaling,chondrocyte differentiation,chondrocyte proliferation,endochondral bone growth,endochondral ossification,endoplasmic reticulum,extracellular region,fibroblast growth factor binding,f…	Lenvatinib,Nintedanib,Palifermin,Pazopanib,Ponatinib,XL999
chr4:1808053	G/G	PASS	G	A	REF		FGFR3	FGFR3:exonic:NM_000142.4	0					HS	COSM178247		0.05			1999	G=0.9995, A=5.0E-4		+	15	NM_000142.4			9.5				Immunoglobulin I-set domain,Immunoglobulin domain,Protein kinase domain,Protein tyrosine kinase																1-phosphatidylinositol-3-kinase activity,ATP binding,Golgi apparatus,MAPK cascade,Ras guanyl-nucleotide exchange factor activity,bone maturation,bone mineralization,bone morphogenesis,cell surface,cell-cell signaling,chondrocyte differentiation,chondrocyte proliferation,endochondral bone growth,endochondral ossification,endoplasmic reticulum,extracellular region,fibroblast growth factor binding,f…	Lenvatinib,Nintedanib,Palifermin,Pazopanib,Ponatinib,XL999
chr4:1808331	G/G	PASS	G	T	REF		FGFR3	FGFR3:exonic:NM_000142.4	0					HS	COSM24802		0.00			1999	G=1.0, T=0.0		+	16	NM_000142.4			9.44				Immunoglobulin I-set domain,Immunoglobulin domain,Protein kinase domain,Protein tyrosine kinase	rs121913480															1-phosphatidylinositol-3-kinase activity,ATP binding,Golgi apparatus,MAPK cascade,Ras guanyl-nucleotide exchange factor activity,bone maturation,bone mineralization,bone morphogenesis,cell surface,cell-cell signaling,chondrocyte differentiation,chondrocyte proliferation,endochondral bone growth,endochondral ossification,endoplasmic reticulum,extracellular region,fibroblast growth factor binding,f…	Lenvatinib,Nintedanib,Palifermin,Pazopanib,Ponatinib,XL999
chr4:1808386	A/A	PASS	A	T	REF		FGFR3	FGFR3:exonic:NM_000142.4	0					HS	COSM732992		0.05			1998	A=0.9995, T=5.0E-4		+	16	NM_000142.4			3.42				Immunoglobulin I-set domain,Immunoglobulin domain,Protein kinase domain,Protein tyrosine kinase																1-phosphatidylinositol-3-kinase activity,ATP binding,Golgi apparatus,MAPK cascade,Ras guanyl-nucleotide exchange factor activity,bone maturation,bone mineralization,bone morphogenesis,cell surface,cell-cell signaling,chondrocyte differentiation,chondrocyte proliferation,endochondral bone growth,endochondral ossification,endoplasmic reticulum,extracellular region,fibroblast growth factor binding,f…	Lenvatinib,Nintedanib,Palifermin,Pazopanib,Ponatinib,XL999
chr4:55141007		PASS		<CNV>	CNV	.	PDGFRA		14.289kb			3.59	4q12(55141007-55155296)x3.59	HS	PDGFRA							5%:3.19, 95%:4.04
chr4:55141036	T/T	PASS	T	A,C	REF		PDGFRA	PDGFRA:exonic:NM_006206.5	0					HS	COSM739;COSM1430077		A=0.00, C=0.00			2000	T=1.0, A=0.0, C=0.0		+	12	NM_006206.5			7.97				Immunoglobulin I-set domain,Immunoglobulin domain,Protein kinase domain,Protein tyrosine kinase	rs121908586,rs587776795															ATP binding,Leydig cell differentiation,MAPK cascade,Ras guanyl-nucleotide exchange factor activity,adrenal gland development,cardiac myofibril assembly,cell activation,cell chemotaxis,cell junction,cellular response to amino acid stimulus,cellular response to reactive oxygen species,cytoplasm,embryonic cranial skeleton morphogenesis,embryonic digestive tract morphogenesis,embryonic skeletal syst…	Amuvatinib,Becaplermin,Imatinib,Midostaurin,Olaratumab,Pazopanib,Ponatinib,Regorafenib,Sunitinib,XL820
chr4:55141051	GCCCGGATGGACATGA/GCCCGGATGGACATGA	PASS	GCCCAGATGGACATGA	G,GCCCGGATGGACATGA	SNV		PDGFRA	PDGFRA:exonic:NM_006206.5	1					HS	COSM12418		G=0.00, GCCCGGATGGACATGA=100.00	p.(=)		1993	GCCCAGATGGACATGA=0.0, G=0.0, GCCCGGATGGACATGA=1.0		+	12	NM_006206.5	c.1701A>G	synonymous	7.94, 2.47, 3.64, 4.59, -3.59, 6.73, 9.26, 0.74, 9.78, 9.78, 0.39, 4.74, 9.26, -0.09, 6.56, 7.23				Immunoglobulin I-set domain,Immunoglobulin domain,Protein kinase domain,Protein tyrosine kinase	rs121913270,rs121913271,rs1873778,rs201503614,rs587778595,rs606231209,rs977452526		0.042				YES	0.0 (pos.55141054),9.921E-1 (pos.55141055)	0.0 (pos.55141054),1.0 (pos.55141055)	0.0 (pos.55141054),9.89E-1 (pos.55141055)	0.0 (pos.55141054),9.998E-1 (pos.55141055)	0.0 (pos.55141054),9.996E-1 (pos.55141055)	1.499E-5 (pos.55141054),9.983E-1 (pos.55141055)	0.0 (pos.55141054),8.821E-1 (pos.55141055)	8.239E-6 (pos.55141054),9.88E-1 (pos.55141055)	ATP binding,Leydig cell differentiation,MAPK cascade,Ras guanyl-nucleotide exchange factor activity,adrenal gland development,cardiac myofibril assembly,cell activation,cell chemotaxis,cell junction,cellular response to amino acid stimulus,cellular response to reactive oxygen species,cytoplasm,embryonic cranial skeleton morphogenesis,embryonic digestive tract morphogenesis,embryonic skeletal syst…	Amuvatinib,Becaplermin,Imatinib,Midostaurin,Olaratumab,Pazopanib,Ponatinib,Regorafenib,Sunitinib,XL820
chr4:55144146	A/A	PASS	A	C,T	REF		PDGFRA	PDGFRA:exonic:NM_006206.5	0					HS	COSM51516;COSM22416		C=0.00, T=0.00			2000	A=1.0, C=0.0, T=0.0		+	14	NM_006206.5			9.2				Immunoglobulin I-set domain,Immunoglobulin domain,Protein kinase domain,Protein tyrosine kinase																ATP binding,Leydig cell differentiation,MAPK cascade,Ras guanyl-nucleotide exchange factor activity,adrenal gland development,cardiac myofibril assembly,cell activation,cell chemotaxis,cell junction,cellular response to amino acid stimulus,cellular response to reactive oxygen species,cytoplasm,embryonic cranial skeleton morphogenesis,embryonic digestive tract morphogenesis,embryonic skeletal syst…	Amuvatinib,Becaplermin,Imatinib,Midostaurin,Olaratumab,Pazopanib,Ponatinib,Regorafenib,Sunitinib,XL820
chr4:55144148	C/C	PASS	C	A,G	REF		PDGFRA	PDGFRA:exonic:NM_006206.5	0					HS	COSM22415;COSM22414		A=0.00, G=0.00			2000	C=1.0, A=0.0, G=0.0		+	14	NM_006206.5			1.86				Immunoglobulin I-set domain,Immunoglobulin domain,Protein kinase domain,Protein tyrosine kinase	rs1057519700															ATP binding,Leydig cell differentiation,MAPK cascade,Ras guanyl-nucleotide exchange factor activity,adrenal gland development,cardiac myofibril assembly,cell activation,cell chemotaxis,cell junction,cellular response to amino acid stimulus,cellular response to reactive oxygen species,cytoplasm,embryonic cranial skeleton morphogenesis,embryonic digestive tract morphogenesis,embryonic skeletal syst…	Amuvatinib,Becaplermin,Imatinib,Midostaurin,Olaratumab,Pazopanib,Ponatinib,Regorafenib,Sunitinib,XL820
chr4:55152090	GAGACATCAT/GAGACATCAT	PASS	GAGACATCAT	G	REF		PDGFRA	PDGFRA:exonic:NM_006206.5	0					HS	COSM96895		0.00			1986	GAGACATCAT=1.0, G=0.0		+	18	NM_006206.5			9.82, -0.23, 9.82, 9.29, 1.46, 9.29, 8.0, 2.69, 9.29, 6.25				Immunoglobulin I-set domain,Immunoglobulin domain,Protein kinase domain,Protein tyrosine kinase	rs1057519813,rs121908585,rs121913257,rs121913258,rs121913259,rs121913260,rs121913262,rs121913263,rs121913264,rs121913265,rs121913267,rs121913268,rs121913269,rs587776792,rs752684264,rs758210670							0.0 (pos.55152091),0.0 (pos.55152099)	0.0 (pos.55152091),0.0 (pos.55152099)	0.0 (pos.55152091),0.0 (pos.55152099)	0.0 (pos.55152091),0.0 (pos.55152099)	0.0 (pos.55152091),0.0 (pos.55152099)	1.498E-5 (pos.55152091),1.499E-5 (pos.55152099)	0.0 (pos.55152091),0.0 (pos.55152099)	8.237E-6 (pos.55152091),8.237E-6 (pos.55152099)	ATP binding,Leydig cell differentiation,MAPK cascade,Ras guanyl-nucleotide exchange factor activity,adrenal gland development,cardiac myofibril assembly,cell activation,cell chemotaxis,cell junction,cellular response to amino acid stimulus,cellular response to reactive oxygen species,cytoplasm,embryonic cranial skeleton morphogenesis,embryonic digestive tract morphogenesis,embryonic skeletal syst…	Amuvatinib,Becaplermin,Imatinib,Midostaurin,Olaratumab,Pazopanib,Ponatinib,Regorafenib,Sunitinib,XL820
chr4:55152091	AGACATCATGCAT/AGACATCATGCAT	PASS	AGACATCATGCAT	AATCATGCAT,ACAT,A	REF		PDGFRA	PDGFRA:exonic:NM_006206.5	0					HS	COSM12406;COSM12401;COSM737		AATCATGCAT=0.00, ACAT=0.00, A=0.00			1968	AGACATCATGCAT=1.0, AATCATGCAT=0.0, ACAT=0.0, A=0.0		+	18	NM_006206.5			-0.23, 9.82, 9.29, 1.46, 9.29, 8.0, 2.69, 9.29, 6.25, 7.81, 4.93, 7.53, -1.09				Immunoglobulin I-set domain,Immunoglobulin domain,Protein kinase domain,Protein tyrosine kinase	rs1035200422,rs1057519814,rs121908585,rs121913257,rs121913258,rs121913259,rs121913260,rs121913262,rs121913263,rs121913264,rs121913265,rs121913266,rs121913267,rs121913268,rs121913269,rs587776792,rs587776793,rs752684264,rs758210670,rs777679907							0.0 (pos.55152091),0.0 (pos.55152099),0.0 (pos.55152102)	0.0 (pos.55152091),0.0 (pos.55152099),0.0 (pos.55152102)	0.0 (pos.55152091),0.0 (pos.55152099),0.0 (pos.55152102)	0.0 (pos.55152091),0.0 (pos.55152099),0.0 (pos.55152102)	0.0 (pos.55152091),0.0 (pos.55152099),0.0 (pos.55152102)	0.0 (pos.55152102),1.498E-5 (pos.55152091),1.499E-5 (pos.55152099)	0.0 (pos.55152091),0.0 (pos.55152099),1.922E-4 (pos.55152102)	1.647E-5 (pos.55152102),8.237E-6 (pos.55152091),8.237E-6 (pos.55152099)	ATP binding,Leydig cell differentiation,MAPK cascade,Ras guanyl-nucleotide exchange factor activity,adrenal gland development,cardiac myofibril assembly,cell activation,cell chemotaxis,cell junction,cellular response to amino acid stimulus,cellular response to reactive oxygen species,cytoplasm,embryonic cranial skeleton morphogenesis,embryonic digestive tract morphogenesis,embryonic skeletal syst…	Amuvatinib,Becaplermin,Imatinib,Midostaurin,Olaratumab,Pazopanib,Ponatinib,Regorafenib,Sunitinib,XL820
chr4:55152092	GACATCATGCATGAT/GACATCATGCATGAT	PASS	GACATCATGCATGAT	CACATCATGCATGAT,TACATCATGCATGAT,ATCATCATGCATGAT,TTCATCATGCATGAT,TATATCATGCATGAT,GTCATGCATGAT,TATGAT,AAT,AGT,GAG	REF		PDGFRA	PDGFRA:exonic:NM_006206.5	0					HS	COSM734174;COSM12396;COSM12398;COSM29007;COSM12397;COSM405285;COSM96896;COSM12411;COSM12409;COSM12408		CACATCATGCATGAT=0.00, TACATCATGCATGAT=0.00, ATCATCATGCATGAT=0.00, TTCATCATGCATGAT=0.00, TATATCATGCATGAT=0.00, GTCATGCATGAT=0.00, TATGAT=0.00, AAT=0.00, AGT=0.00, GAG=0.00			1975	GACATCATGCATGAT=1.0, CACATCATGCATGAT=0.0, TACATCATGCATGAT=0.0, ATCATCATGCATGAT=0.0, TTCATCATGCATGAT=0.0, TATATCATGCATGAT=0.0, GTCATGCATGAT=0.0, TATGAT=0.0, AAT=0.0, AGT=0.0, GAG=0.0		+	18	NM_006206.5			9.82, 9.29, 1.46, 9.29, 8.0, 2.69, 9.29, 6.25, 7.81, 4.93, 7.53, -1.09, 9.82, 9.29, 0.43				Immunoglobulin I-set domain,Immunoglobulin domain,Protein kinase domain,Protein tyrosine kinase	rs1035200422,rs1057519814,rs121908585,rs121908588,rs121913257,rs121913258,rs121913259,rs121913260,rs121913262,rs121913263,rs121913264,rs121913265,rs121913266,rs121913267,rs121913268,rs121913269,rs587776792,rs587776793,rs758210670,rs777679907							0.0 (pos.55152099),0.0 (pos.55152102)	0.0 (pos.55152099),0.0 (pos.55152102)	0.0 (pos.55152099),0.0 (pos.55152102)	0.0 (pos.55152099),0.0 (pos.55152102)	0.0 (pos.55152099),0.0 (pos.55152102)	0.0 (pos.55152102),1.499E-5 (pos.55152099)	0.0 (pos.55152099),1.922E-4 (pos.55152102)	1.647E-5 (pos.55152102),8.237E-6 (pos.55152099)	ATP binding,Leydig cell differentiation,MAPK cascade,Ras guanyl-nucleotide exchange factor activity,adrenal gland development,cardiac myofibril assembly,cell activation,cell chemotaxis,cell junction,cellular response to amino acid stimulus,cellular response to reactive oxygen species,cytoplasm,embryonic cranial skeleton morphogenesis,embryonic digestive tract morphogenesis,embryonic skeletal syst…	Amuvatinib,Becaplermin,Imatinib,Midostaurin,Olaratumab,Pazopanib,Ponatinib,Regorafenib,Sunitinib,XL820
chr4:55152093	ACATCATGCATGAT/ACATCATGCATGAT	PASS	ACATCATGCATGAT	TCATCATGCATGAT,TTGAT,GA	REF		PDGFRA	PDGFRA:exonic:NM_006206.5	0					HS	COSM736;COSM12414;COSM12412		TCATCATGCATGAT=0.00, TTGAT=0.00, GA=0.00			1974	ACATCATGCATGAT=1.0, TCATCATGCATGAT=0.0, TTGAT=0.0, GA=0.0		+	18	NM_006206.5			9.29, 1.46, 9.29, 8.0, 2.69, 9.29, 6.25, 7.81, 4.93, 7.53, -1.09, 9.82, 9.29, 0.43				Immunoglobulin I-set domain,Immunoglobulin domain,Protein kinase domain,Protein tyrosine kinase	rs1035200422,rs1057519814,rs121908585,rs121908588,rs121913257,rs121913258,rs121913259,rs121913260,rs121913262,rs121913263,rs121913264,rs121913266,rs121913267,rs121913268,rs121913269,rs587776792,rs587776793,rs758210670,rs777679907							0.0 (pos.55152099),0.0 (pos.55152102)	0.0 (pos.55152099),0.0 (pos.55152102)	0.0 (pos.55152099),0.0 (pos.55152102)	0.0 (pos.55152099),0.0 (pos.55152102)	0.0 (pos.55152099),0.0 (pos.55152102)	0.0 (pos.55152102),1.499E-5 (pos.55152099)	0.0 (pos.55152099),1.922E-4 (pos.55152102)	1.647E-5 (pos.55152102),8.237E-6 (pos.55152099)	ATP binding,Leydig cell differentiation,MAPK cascade,Ras guanyl-nucleotide exchange factor activity,adrenal gland development,cardiac myofibril assembly,cell activation,cell chemotaxis,cell junction,cellular response to amino acid stimulus,cellular response to reactive oxygen species,cytoplasm,embryonic cranial skeleton morphogenesis,embryonic digestive tract morphogenesis,embryonic skeletal syst…	Amuvatinib,Becaplermin,Imatinib,Midostaurin,Olaratumab,Pazopanib,Ponatinib,Regorafenib,Sunitinib,XL820
chr4:55152094	CATCATGCATGATTCG/CATCATGCATGATTCG	PASS	CATCATGCATGATTCG	CTCG,GGCC	REF		PDGFRA	PDGFRA:exonic:NM_006206.5	0					HS	COSM12400;COSM12415		CTCG=0.00, GGCC=0.00			1976	CATCATGCATGATTCG=1.0, CTCG=0.0, GGCC=0.0		+	18	NM_006206.5			1.46, 9.29, 8.0, 2.69, 9.29, 6.25, 7.81, 4.93, 7.53, -1.09, 9.82, 9.29, 0.43, 4.45, 4.22, -1.58				Immunoglobulin I-set domain,Immunoglobulin domain,Protein kinase domain,Protein tyrosine kinase	rs1035200422,rs1057519814,rs121908588,rs121913257,rs121913258,rs121913259,rs121913260,rs121913262,rs121913263,rs121913266,rs121913267,rs121913268,rs370355869,rs377487797,rs587776792,rs587776793,rs758210670,rs777679907		0.0					0.0 (pos.55152099),0.0 (pos.55152102),0.0 (pos.55152107),0.0 (pos.55152108),0.0 (pos.55152109)	0.0 (pos.55152099),0.0 (pos.55152102),0.0 (pos.55152107),0.0 (pos.55152108),0.0 (pos.55152109)	0.0 (pos.55152099),0.0 (pos.55152102),0.0 (pos.55152107),0.0 (pos.55152108),0.0 (pos.55152109)	0.0 (pos.55152099),0.0 (pos.55152102),0.0 (pos.55152107),0.0 (pos.55152108),0.0 (pos.55152109)	0.0 (pos.55152099),0.0 (pos.55152102),0.0 (pos.55152107),0.0 (pos.55152108),0.0 (pos.55152109)	0.0 (pos.55152102),0.0 (pos.55152107),1.499E-5 (pos.55152099),1.499E-5 (pos.55152109),2.997E-5 (pos.55152108)	0.0 (pos.55152099),1.922E-4 (pos.55152102),5.767E-4 (pos.55152109),9.612E-5 (pos.55152108),9.61E-5 (pos.55152107)	1.647E-5 (pos.55152102),2.471E-5 (pos.55152108),5.766E-5 (pos.55152109),8.237E-6 (pos.55152099),8.237E-6 (pos.55152107)	ATP binding,Leydig cell differentiation,MAPK cascade,Ras guanyl-nucleotide exchange factor activity,adrenal gland development,cardiac myofibril assembly,cell activation,cell chemotaxis,cell junction,cellular response to amino acid stimulus,cellular response to reactive oxygen species,cytoplasm,embryonic cranial skeleton morphogenesis,embryonic digestive tract morphogenesis,embryonic skeletal syst…	Amuvatinib,Becaplermin,Imatinib,Midostaurin,Olaratumab,Pazopanib,Ponatinib,Regorafenib,Sunitinib,XL820
chr4:55152095	ATCATGCATGATT/ATCATGCATGATT	PASS	ATCATGCATGATT	A	REF		PDGFRA	PDGFRA:exonic:NM_006206.5	0					HS	COSM12407		0.00			1981	ATCATGCATGATT=1.0, A=0.0		+	18	NM_006206.5			9.29, 8.0, 2.69, 9.29, 6.25, 7.81, 4.93, 7.53, -1.09, 9.82, 9.29, 0.43, 4.45				Immunoglobulin I-set domain,Immunoglobulin domain,Protein kinase domain,Protein tyrosine kinase	rs1035200422,rs1057519814,rs121908588,rs121913257,rs121913258,rs121913259,rs121913260,rs121913262,rs121913263,rs121913266,rs121913267,rs121913268,rs587776792,rs587776793,rs758210670,rs777679907							0.0 (pos.55152099),0.0 (pos.55152102),0.0 (pos.55152107)	0.0 (pos.55152099),0.0 (pos.55152102),0.0 (pos.55152107)	0.0 (pos.55152099),0.0 (pos.55152102),0.0 (pos.55152107)	0.0 (pos.55152099),0.0 (pos.55152102),0.0 (pos.55152107)	0.0 (pos.55152099),0.0 (pos.55152102),0.0 (pos.55152107)	0.0 (pos.55152102),0.0 (pos.55152107),1.499E-5 (pos.55152099)	0.0 (pos.55152099),1.922E-4 (pos.55152102),9.61E-5 (pos.55152107)	1.647E-5 (pos.55152102),8.237E-6 (pos.55152099),8.237E-6 (pos.55152107)	ATP binding,Leydig cell differentiation,MAPK cascade,Ras guanyl-nucleotide exchange factor activity,adrenal gland development,cardiac myofibril assembly,cell activation,cell chemotaxis,cell junction,cellular response to amino acid stimulus,cellular response to reactive oxygen species,cytoplasm,embryonic cranial skeleton morphogenesis,embryonic digestive tract morphogenesis,embryonic skeletal syst…	Amuvatinib,Becaplermin,Imatinib,Midostaurin,Olaratumab,Pazopanib,Ponatinib,Regorafenib,Sunitinib,XL820
chr4:55589728		PASS		<CNV>	CNV	.	KIT		13.72kb			3.21	4q12(55589728-55603448)x3.21	HS	KIT							5%:2.89, 95%:3.57												nsv526344
chr4:55589770	TACG/TACG	PASS	TACG	T	REF		KIT	KIT:exonic:NM_000222.2	0					HS	COSM29014		0.00			1992	TACG=1.0, T=0.0		+	8	NM_000222.2			0.6, 0.41, -1.11, 5.11				Immunoglobulin I-set domain,Immunoglobulin domain,Protein kinase domain,Protein tyrosine kinase	rs752354428							0.0 (pos.55589773)	0.0 (pos.55589773)	0.0 (pos.55589773)	0.0 (pos.55589773)	0.0 (pos.55589773)	1.5E-5 (pos.55589773)	0.0 (pos.55589773)	8.252E-6 (pos.55589773)	ATP binding,Fc receptor signaling pathway,Kit signaling pathway,MAPK cascade,Ras guanyl-nucleotide exchange factor activity,T cell differentiation,acrosomal vesicle,actin cytoskeleton reorganization,activation of MAPK activity,cell chemotaxis,cell-cell junction,cellular response to thyroid hormone stimulus,cytokine binding,cytokine-mediated signaling pathway,cytoplasmic side of plasma membrane,de…	ABT-869,Amuvatinib,Dasatinib,Imatinib,Lenvatinib,Midostaurin,Nilotinib,OSI-930,Pazopanib,Phosphonotyrosine,Ponatinib,Regorafenib,Sorafenib,Sunitinib,XL820
chr4:55589771	ACGACA/ACGACA	PASS	ACGACA	ACC	REF		KIT	KIT:exonic:NM_000222.2	0					HS	COSM1600400		0.00			1989	ACGACA=1.0, ACC=0.0		+	8	NM_000222.2			0.41, -1.11, 5.11, 5.66, 0.02, 5.25				Immunoglobulin I-set domain,Immunoglobulin domain,Protein kinase domain,Protein tyrosine kinase	rs752354428							0.0 (pos.55589773)	0.0 (pos.55589773)	0.0 (pos.55589773)	0.0 (pos.55589773)	0.0 (pos.55589773)	1.5E-5 (pos.55589773)	0.0 (pos.55589773)	8.252E-6 (pos.55589773)	ATP binding,Fc receptor signaling pathway,Kit signaling pathway,MAPK cascade,Ras guanyl-nucleotide exchange factor activity,T cell differentiation,acrosomal vesicle,actin cytoskeleton reorganization,activation of MAPK activity,cell chemotaxis,cell-cell junction,cellular response to thyroid hormone stimulus,cytokine binding,cytokine-mediated signaling pathway,cytoplasmic side of plasma membrane,de…	ABT-869,Amuvatinib,Dasatinib,Imatinib,Lenvatinib,Midostaurin,Nilotinib,OSI-930,Pazopanib,Phosphonotyrosine,Ponatinib,Regorafenib,Sorafenib,Sunitinib,XL820
chr4:55589772	CGACAGG/CGACAGG	PASS	CGACAGG	C	REF		KIT	KIT:exonic:NM_000222.2	0					HS	COSM1578132		0.00			1990	CGACAGG=1.0, C=0.0		+	8	NM_000222.2			-1.11, 5.11, 5.66, 0.02, 5.25, 7.11, -0.09				Immunoglobulin I-set domain,Immunoglobulin domain,Protein kinase domain,Protein tyrosine kinase	rs752354428							0.0 (pos.55589773)	0.0 (pos.55589773)	0.0 (pos.55589773)	0.0 (pos.55589773)	0.0 (pos.55589773)	1.5E-5 (pos.55589773)	0.0 (pos.55589773)	8.252E-6 (pos.55589773)	ATP binding,Fc receptor signaling pathway,Kit signaling pathway,MAPK cascade,Ras guanyl-nucleotide exchange factor activity,T cell differentiation,acrosomal vesicle,actin cytoskeleton reorganization,activation of MAPK activity,cell chemotaxis,cell-cell junction,cellular response to thyroid hormone stimulus,cytokine binding,cytokine-mediated signaling pathway,cytoplasmic side of plasma membrane,de…	ABT-869,Amuvatinib,Dasatinib,Imatinib,Lenvatinib,Midostaurin,Nilotinib,OSI-930,Pazopanib,Phosphonotyrosine,Ponatinib,Regorafenib,Sorafenib,Sunitinib,XL820
chr4:55589773	GACAGGCT/GACAGGCT	PASS	GACAGGCT	TT,CA	REF		KIT	KIT:exonic:NM_000222.2	0					HS	COSM1152;COSM1578133		TT=0.00, CA=0.00			1989	GACAGGCT=1.0, TT=0.0, CA=0.0		+	8	NM_000222.2			5.11, 5.66, 0.02, 5.25, 7.11, -0.09, 5.17, 5.25				Immunoglobulin I-set domain,Immunoglobulin domain,Protein kinase domain,Protein tyrosine kinase	rs587778434,rs752354428							0.0 (pos.55589773)	0.0 (pos.55589773)	0.0 (pos.55589773)	0.0 (pos.55589773)	0.0 (pos.55589773)	1.5E-5 (pos.55589773)	0.0 (pos.55589773)	8.252E-6 (pos.55589773)	ATP binding,Fc receptor signaling pathway,Kit signaling pathway,MAPK cascade,Ras guanyl-nucleotide exchange factor activity,T cell differentiation,acrosomal vesicle,actin cytoskeleton reorganization,activation of MAPK activity,cell chemotaxis,cell-cell junction,cellular response to thyroid hormone stimulus,cytokine binding,cytokine-mediated signaling pathway,cytoplasmic side of plasma membrane,de…	ABT-869,Amuvatinib,Dasatinib,Imatinib,Lenvatinib,Midostaurin,Nilotinib,OSI-930,Pazopanib,Phosphonotyrosine,Ponatinib,Regorafenib,Sorafenib,Sunitinib,XL820
chr4:55589774	A/A	PASS	A	ACTTCCT,ACTTTTT	REF		KIT	KIT:exonic:NM_000222.2	0					HS	COSM36332;COSM36334		ACTTCCT=0.00, ACTTTTT=0.00			1997	A=1.0, ACTTCCT=0.0, ACTTTTT=0.0		+	8	NM_000222.2			5.66				Immunoglobulin I-set domain,Immunoglobulin domain,Protein kinase domain,Protein tyrosine kinase																ATP binding,Fc receptor signaling pathway,Kit signaling pathway,MAPK cascade,Ras guanyl-nucleotide exchange factor activity,T cell differentiation,acrosomal vesicle,actin cytoskeleton reorganization,activation of MAPK activity,cell chemotaxis,cell-cell junction,cellular response to thyroid hormone stimulus,cytokine binding,cytokine-mediated signaling pathway,cytoplasmic side of plasma membrane,de…	ABT-869,Amuvatinib,Dasatinib,Imatinib,Lenvatinib,Midostaurin,Nilotinib,OSI-930,Pazopanib,Phosphonotyrosine,Ponatinib,Regorafenib,Sorafenib,Sunitinib,XL820
chr4:55592174	A/A	PASS	A	ACTTCTG	REF		KIT	KIT:exonic:NM_000222.2	0					HS	COSM5702501		0.00			1997	A=1.0, ACTTCTG=0.0		+	9	NM_000222.2			4.65				Immunoglobulin I-set domain,Immunoglobulin domain,Protein kinase domain,Protein tyrosine kinase																ATP binding,Fc receptor signaling pathway,Kit signaling pathway,MAPK cascade,Ras guanyl-nucleotide exchange factor activity,T cell differentiation,acrosomal vesicle,actin cytoskeleton reorganization,activation of MAPK activity,cell chemotaxis,cell-cell junction,cellular response to thyroid hormone stimulus,cytokine binding,cytokine-mediated signaling pathway,cytoplasmic side of plasma membrane,de…	ABT-869,Amuvatinib,Dasatinib,Imatinib,Lenvatinib,Midostaurin,Nilotinib,OSI-930,Pazopanib,Phosphonotyrosine,Ponatinib,Regorafenib,Sorafenib,Sunitinib,XL820
chr4:55592176	T/T	PASS	T	TTCTGCC	REF		KIT	KIT:exonic:NM_000222.2	0					HS	COSM219786		0.00			1997	T=1.0, TTCTGCC=0.0		+	9	NM_000222.2			0.11				Immunoglobulin I-set domain,Immunoglobulin domain,Protein kinase domain,Protein tyrosine kinase																ATP binding,Fc receptor signaling pathway,Kit signaling pathway,MAPK cascade,Ras guanyl-nucleotide exchange factor activity,T cell differentiation,acrosomal vesicle,actin cytoskeleton reorganization,activation of MAPK activity,cell chemotaxis,cell-cell junction,cellular response to thyroid hormone stimulus,cytokine binding,cytokine-mediated signaling pathway,cytoplasmic side of plasma membrane,de…	ABT-869,Amuvatinib,Dasatinib,Imatinib,Lenvatinib,Midostaurin,Nilotinib,OSI-930,Pazopanib,Phosphonotyrosine,Ponatinib,Regorafenib,Sorafenib,Sunitinib,XL820
chr4:55592178	C/C	PASS	C	CTGCCTA,CTGCCTT	REF		KIT	KIT:exonic:NM_000222.2	0					HS	COSM1326;COSM53306		CTGCCTA=0.00, CTGCCTT=0.00			1997	C=1.0, CTGCCTA=0.0, CTGCCTT=0.0		+	9	NM_000222.2			3.31				Immunoglobulin I-set domain,Immunoglobulin domain,Protein kinase domain,Protein tyrosine kinase																ATP binding,Fc receptor signaling pathway,Kit signaling pathway,MAPK cascade,Ras guanyl-nucleotide exchange factor activity,T cell differentiation,acrosomal vesicle,actin cytoskeleton reorganization,activation of MAPK activity,cell chemotaxis,cell-cell junction,cellular response to thyroid hormone stimulus,cytokine binding,cytokine-mediated signaling pathway,cytoplasmic side of plasma membrane,de…	ABT-869,Amuvatinib,Dasatinib,Imatinib,Lenvatinib,Midostaurin,Nilotinib,OSI-930,Pazopanib,Phosphonotyrosine,Ponatinib,Regorafenib,Sorafenib,Sunitinib,XL820
chr4:55593582	AAACCCATGTATG/AAACCCATGTATG	PASS	AAACCCATGTATG	A	REF		KIT	KIT:exonic:NM_000222.2	0					HS	COSM1172		0.00			1976	AAACCCATGTATG=1.0, A=0.0		+	11	NM_000222.2			7.07, 7.34, 1.24, 7.62, 7.62, 0.51, 9.09, 3.84, 3.18, 7.83, 7.26, 0.16, 4.58				Immunoglobulin I-set domain,Immunoglobulin domain,Protein kinase domain,Protein tyrosine kinase	rs1057519703,rs1057519704,rs121913234,rs587776804,rs746805825,rs777596975							0.0 (pos.55593588),0.0 (pos.55593589)	0.0 (pos.55593588),0.0 (pos.55593589)	0.0 (pos.55593588),0.0 (pos.55593589)	0.0 (pos.55593588),0.0 (pos.55593589)	0.0 (pos.55593589),6.056E-5 (pos.55593588)	1.499E-5 (pos.55593589),2.999E-5 (pos.55593588)	0.0 (pos.55593589),9.641E-5 (pos.55593588)	3.298E-5 (pos.55593588),8.246E-6 (pos.55593589)	ATP binding,Fc receptor signaling pathway,Kit signaling pathway,MAPK cascade,Ras guanyl-nucleotide exchange factor activity,T cell differentiation,acrosomal vesicle,actin cytoskeleton reorganization,activation of MAPK activity,cell chemotaxis,cell-cell junction,cellular response to thyroid hormone stimulus,cytokine binding,cytokine-mediated signaling pathway,cytoplasmic side of plasma membrane,de…	ABT-869,Amuvatinib,Dasatinib,Imatinib,Lenvatinib,Midostaurin,Nilotinib,OSI-930,Pazopanib,Phosphonotyrosine,Ponatinib,Regorafenib,Sorafenib,Sunitinib,XL820
chr4:55593583	A/A	PASS	A	G,T	REF		KIT	KIT:exonic:NM_000222.2	0					HS	COSM1166;COSM1165		G=0.00, T=0.00			2000	A=1.0, G=0.0, T=0.0		+	11	NM_000222.2			7.34				Immunoglobulin I-set domain,Immunoglobulin domain,Protein kinase domain,Protein tyrosine kinase	rs121913234,rs587776804															ATP binding,Fc receptor signaling pathway,Kit signaling pathway,MAPK cascade,Ras guanyl-nucleotide exchange factor activity,T cell differentiation,acrosomal vesicle,actin cytoskeleton reorganization,activation of MAPK activity,cell chemotaxis,cell-cell junction,cellular response to thyroid hormone stimulus,cytokine binding,cytokine-mediated signaling pathway,cytoplasmic side of plasma membrane,de…	ABT-869,Amuvatinib,Dasatinib,Imatinib,Lenvatinib,Midostaurin,Nilotinib,OSI-930,Pazopanib,Phosphonotyrosine,Ponatinib,Regorafenib,Sorafenib,Sunitinib,XL820
chr4:55593584	ACCC/ACCC	PASS	ACCC	CCCC,A	REF		KIT	KIT:exonic:NM_000222.2	0					HS	COSM1167;COSM1171		CCCC=0.00, A=0.00			1993	ACCC=1.0, CCCC=0.0, A=0.0		+	11	NM_000222.2			1.24, 7.62, 7.62, 0.51				Immunoglobulin I-set domain,Immunoglobulin domain,Protein kinase domain,Protein tyrosine kinase	rs1057519703,rs121913234,rs587776804															ATP binding,Fc receptor signaling pathway,Kit signaling pathway,MAPK cascade,Ras guanyl-nucleotide exchange factor activity,T cell differentiation,acrosomal vesicle,actin cytoskeleton reorganization,activation of MAPK activity,cell chemotaxis,cell-cell junction,cellular response to thyroid hormone stimulus,cytokine binding,cytokine-mediated signaling pathway,cytoplasmic side of plasma membrane,de…	ABT-869,Amuvatinib,Dasatinib,Imatinib,Lenvatinib,Midostaurin,Nilotinib,OSI-930,Pazopanib,Phosphonotyrosine,Ponatinib,Regorafenib,Sorafenib,Sunitinib,XL820
chr4:55593585	CCCA/CCCA	PASS	CCCA	C	REF		KIT	KIT:exonic:NM_000222.2	0					HS	COSM1176		0.00			1993	CCCA=1.0, C=0.0		+	11	NM_000222.2			7.62, 7.62, 0.51, 9.09				Immunoglobulin I-set domain,Immunoglobulin domain,Protein kinase domain,Protein tyrosine kinase	rs121913234,rs587776804,rs777596975							0.0 (pos.55593588)	0.0 (pos.55593588)	0.0 (pos.55593588)	0.0 (pos.55593588)	6.056E-5 (pos.55593588)	2.999E-5 (pos.55593588)	9.641E-5 (pos.55593588)	3.298E-5 (pos.55593588)	ATP binding,Fc receptor signaling pathway,Kit signaling pathway,MAPK cascade,Ras guanyl-nucleotide exchange factor activity,T cell differentiation,acrosomal vesicle,actin cytoskeleton reorganization,activation of MAPK activity,cell chemotaxis,cell-cell junction,cellular response to thyroid hormone stimulus,cytokine binding,cytokine-mediated signaling pathway,cytoplasmic side of plasma membrane,de…	ABT-869,Amuvatinib,Dasatinib,Imatinib,Lenvatinib,Midostaurin,Nilotinib,OSI-930,Pazopanib,Phosphonotyrosine,Ponatinib,Regorafenib,Sorafenib,Sunitinib,XL820
[truncated: 1,290 more rows]
[truncated: 10 more columns]
